# Supplementary material for: Modeling metabolic networks of individual bacterial agents in heterogeneous and dynamic soil habitats (IndiMeSH)
Source: PLoS Comput Biol. 2019 Jun 19;15(6):e1007127. doi: 10.1371/journal.pcbi.1007127 (PMC6583959; doi:10.1371/journal.pcbi.1007127)
Supplement: S1 Data — (ZIP) [file pcbi.1007127.s007.zip]

Archive with 352 entries (279 files):
- IndiMeSH_Suite/
- IndiMeSH_Suite/COMETSComparison/
- IndiMeSH_Suite/COMETSComparison/IO/
- IndiMeSH_Suite/COMETSComparison/IO/Bio/
- IndiMeSH_Suite/COMETSComparison/IO/Bio/GeneralSpecies1.txt
- IndiMeSH_Suite/COMETSComparison/IO/Bio/GeneralSpecies2.txt
- IndiMeSH_Suite/COMETSComparison/IO/Bio/InoculationSpec1.txt
- IndiMeSH_Suite/COMETSComparison/IO/Bio/InoculationSpec2.txt
- IndiMeSH_Suite/COMETSComparison/IO/Bio/MetabolismSpecies1.txt
- IndiMeSH_Suite/COMETSComparison/IO/Bio/MetabolismSpecies2.txt
- IndiMeSH_Suite/COMETSComparison/IO/Bio/MotilitySpecies1.txt
- IndiMeSH_Suite/COMETSComparison/IO/Bio/MotilitySpecies2.txt
- IndiMeSH_Suite/COMETSComparison/IO/Bio/SpeciesSpec.txt
- IndiMeSH_Suite/COMETSComparison/IO/Chem/
- IndiMeSH_Suite/COMETSComparison/IO/Chem/Boundary1.txt
- IndiMeSH_Suite/COMETSComparison/IO/Chem/Boundary2.txt
- IndiMeSH_Suite/COMETSComparison/IO/Chem/InitialConc.txt
- IndiMeSH_Suite/COMETSComparison/IO/Chem/SubstrateSpec.txt
- IndiMeSH_Suite/COMETSComparison/IO/Phys/
- IndiMeSH_Suite/COMETSComparison/IO/Phys/Geometry.txt
- IndiMeSH_Suite/COMETSComparison/IO/Phys/Hydration1.txt
- IndiMeSH_Suite/COMETSComparison/IO/Phys/HydrationBoundary.txt
- IndiMeSH_Suite/COMETSComparison/IO/Phys/NodeAdjacency.txt
- IndiMeSH_Suite/COMETSComparison/IO/Phys/NodeBoundaries.txt
- IndiMeSH_Suite/COMETSComparison/IO/Phys/NodeCoordinates.txt
- IndiMeSH_Suite/COMETSComparison/IO/SimulationSpec.txt
- IndiMeSH_Suite/COMETSComparison/IO/Temp/
- IndiMeSH_Suite/COMETSComparison/IO/Temp/Temporal.txt
- IndiMeSH_Suite/GlucosePerfusion/
- IndiMeSH_Suite/GlucosePerfusion/IO/
- IndiMeSH_Suite/GlucosePerfusion/IO/Bio/
- IndiMeSH_Suite/GlucosePerfusion/IO/Bio/GeneralSpecies1.txt
- IndiMeSH_Suite/GlucosePerfusion/IO/Bio/InoculationSpec1.txt
- IndiMeSH_Suite/GlucosePerfusion/IO/Bio/MetabolismSpecies1.txt
- IndiMeSH_Suite/GlucosePerfusion/IO/Bio/MotilitySpecies1.txt
- IndiMeSH_Suite/GlucosePerfusion/IO/Bio/SpeciesSpec.txt
- IndiMeSH_Suite/GlucosePerfusion/IO/Chem/
- IndiMeSH_Suite/GlucosePerfusion/IO/Chem/Boundary1.txt
- IndiMeSH_Suite/GlucosePerfusion/IO/Chem/Boundary2.txt
- IndiMeSH_Suite/GlucosePerfusion/IO/Chem/Boundary3.txt
- IndiMeSH_Suite/GlucosePerfusion/IO/Chem/InitialConc.txt
- IndiMeSH_Suite/GlucosePerfusion/IO/Chem/SubstrateSpec.txt
- IndiMeSH_Suite/GlucosePerfusion/IO/Phys/
- IndiMeSH_Suite/GlucosePerfusion/IO/Phys/Geometry.txt
- IndiMeSH_Suite/GlucosePerfusion/IO/Phys/Hydration1.txt
- IndiMeSH_Suite/GlucosePerfusion/IO/Phys/HydrationBoundary.txt
- IndiMeSH_Suite/GlucosePerfusion/IO/Phys/NodeAdjacency.txt
- IndiMeSH_Suite/GlucosePerfusion/IO/Phys/NodeBoundaries.txt
- IndiMeSH_Suite/GlucosePerfusion/IO/Phys/NodeCoordinates.txt
- IndiMeSH_Suite/GlucosePerfusion/IO/SimulationSpec.txt
- IndiMeSH_Suite/GlucosePerfusion/IO/Temp/
- IndiMeSH_Suite/GlucosePerfusion/IO/Temp/Temporal.txt
- IndiMeSH_Suite/indimesh-master/
- IndiMeSH_Suite/indimesh-master/admin/
- IndiMeSH_Suite/indimesh-master/admin/getDateTimeString_FBAIBM.m
- IndiMeSH_Suite/indimesh-master/admin/getFileNames_FBAIBM.m
- IndiMeSH_Suite/indimesh-master/analysis/
- IndiMeSH_Suite/indimesh-master/analysis/bio/
- IndiMeSH_Suite/indimesh-master/analysis/bio/calculateFluxVarHabitat_FBAIBM.m
- IndiMeSH_Suite/indimesh-master/analysis/bio/metabolicNetworkAnalysis/
- IndiMeSH_Suite/indimesh-master/analysis/bio/metabolicNetworkAnalysis/metabolicNetworkAnalysis_FBAIBM.m
- IndiMeSH_Suite/indimesh-master/analysis/bio/metabolicNetworkAnalysis/metabolicPhasePlane_FBAIBM.m
- IndiMeSH_Suite/indimesh-master/analysis/bio/metNetworkAnalysis_FBAIBM.m
- IndiMeSH_Suite/indimesh-master/analysis/bio/multiReplicate/
- IndiMeSH_Suite/indimesh-master/analysis/bio/multiReplicate/aggregateBacteriaASimu_FBAIBM.m
- IndiMeSH_Suite/indimesh-master/analysis/bio/multiReplicate/combineSimulations_FBAIBM.m
- IndiMeSH_Suite/indimesh-master/analysis/bio/multiReplicate/getPatchesObjectsNew_FBAIBM.m
- IndiMeSH_Suite/indimesh-master/analysis/bio/multiReplicate/multiBoxplotModel_FBAIBM.m
- IndiMeSH_Suite/indimesh-master/analysis/bio/multiReplicate/plotBacDistributionSP_FBAIBM.m
- IndiMeSH_Suite/indimesh-master/analysis/bio/networkReductionComparison/
- IndiMeSH_Suite/indimesh-master/analysis/bio/networkReductionComparison/networkReductionComparison_FBAIBM.m
- IndiMeSH_Suite/indimesh-master/analysis/bio/networkReductionComparison/plotNetworkComparison_FBAIBM.m
- IndiMeSH_Suite/indimesh-master/analysis/bio/plotBacterialCellsCircles_FBAIBM.m
- IndiMeSH_Suite/indimesh-master/analysis/bio/plotBacterialCells_FBAIBM.m
- IndiMeSH_Suite/indimesh-master/analysis/bio/plotBacterialMass_FBAIBM.m
- IndiMeSH_Suite/indimesh-master/analysis/bio/plotHabitatConnectivity_FBAIBM.m
- IndiMeSH_Suite/indimesh-master/analysis/bio/plotHabitatVelocity_FBAIBM.m
- IndiMeSH_Suite/indimesh-master/analysis/bio/visualiseMetabolicNetwork/
- IndiMeSH_Suite/indimesh-master/analysis/bio/visualiseMetabolicNetwork/plotNetworkFlux_FBAIBM.m
- IndiMeSH_Suite/indimesh-master/analysis/bio/visualiseMetabolicNetwork/prepareLayout_FBAIBM.m
- IndiMeSH_Suite/indimesh-master/analysis/chem/
- IndiMeSH_Suite/indimesh-master/analysis/chem/analyseChemicalDomain_FBAIBM.m
- IndiMeSH_Suite/indimesh-master/analysis/chem/calculateMillingtonQuirk_FBAIBM.m
- IndiMeSH_Suite/indimesh-master/analysis/chem/plotHabitatConnectivity_FBAIBM.m
- IndiMeSH_Suite/indimesh-master/analysis/chem/plotNetworkProperty_FBAIBM.m
- IndiMeSH_Suite/indimesh-master/analysis/general/
- IndiMeSH_Suite/indimesh-master/analysis/general/getConcentrationCmap_FBAIBM.m
- IndiMeSH_Suite/indimesh-master/analysis/hydro/
- IndiMeSH_Suite/indimesh-master/analysis/hydro/plotPoreSaturation_FBAIBM.m
- IndiMeSH_Suite/indimesh-master/analysis/hydro/plotSWC_FBAIBM.m
- IndiMeSH_Suite/indimesh-master/analysis/phys/
- IndiMeSH_Suite/indimesh-master/analysis/phys/addSuperNode_FBAIBM.m
- IndiMeSH_Suite/indimesh-master/analysis/phys/analysePhysicalDomain_FBAIBM.m
- IndiMeSH_Suite/indimesh-master/analysis/phys/getBinnedPTSID_FBAIBM.m
- IndiMeSH_Suite/indimesh-master/analysis/phys/getEuclideanPath_FBAIBM.m
- IndiMeSH_Suite/indimesh-master/analysis/phys/getShortestPath_FBAIBM.m
- IndiMeSH_Suite/indimesh-master/analysis/phys/plotChannelCrosssectionRectangle_FBAIBM.m
- IndiMeSH_Suite/indimesh-master/analysis/phys/plotChannelCrosssectionTriangle_FBAIBM.m
- IndiMeSH_Suite/indimesh-master/analysis/preSimulationAnalysis_FBAIBM.m
- IndiMeSH_Suite/indimesh-master/bio/
- IndiMeSH_Suite/indimesh-master/bio/bacterialDeath_FBAIBM.m
- IndiMeSH_Suite/indimesh-master/bio/bacterialDivision_FBAIBM.m
- IndiMeSH_Suite/indimesh-master/bio/metabolism/
- IndiMeSH_Suite/indimesh-master/bio/metabolism/allocateSolverParams_FBAIBM.m
- IndiMeSH_Suite/indimesh-master/bio/metabolism/bacterialGrowth_FBAIBM.m
- IndiMeSH_Suite/indimesh-master/bio/metabolism/calculateMolPerBacMass_FBAIBM.m
- IndiMeSH_Suite/indimesh-master/bio/metabolism/calculateNetworkGrowthFBA_FBAIBM.m
- IndiMeSH_Suite/indimesh-master/bio/metabolism/calculateNetworkGrowthMonod_FBAIBM.m
- IndiMeSH_Suite/indimesh-master/bio/metabolism/calculateNetworkGrowthTFA_FBAIBM.m
- IndiMeSH_Suite/indimesh-master/bio/metabolism/distributeBacterialMassSubstrate_FBAIBM.m
- IndiMeSH_Suite/indimesh-master/bio/metabolism/distributeCellsOntoGrid_FBAIBM.m
- IndiMeSH_Suite/indimesh-master/bio/metabolism/distributeMassOntoGrid_FBAIBM.m
- IndiMeSH_Suite/indimesh-master/bio/metabolism/optimizeMetabolicModel_FBAIBM.m
- IndiMeSH_Suite/indimesh-master/bio/metabolism/solveFBANode_FBAIBM.m
- IndiMeSH_Suite/indimesh-master/bio/metabolism/solveTFBANode_FBAIBM.m
- IndiMeSH_Suite/indimesh-master/bio/motility/
- IndiMeSH_Suite/indimesh-master/bio/motility/bacterialMotility_FBAIBM.m
- IndiMeSH_Suite/indimesh-master/bio/motility/calculateBacterialVelocity_FBAIBM.m
- IndiMeSH_Suite/indimesh-master/bio/motility/calculateDistance_FBAIBM.m
- IndiMeSH_Suite/indimesh-master/bio/motility/calculateTumblingProbability_FBAIBM.m
- IndiMeSH_Suite/indimesh-master/bio/motility/calculateTumbling_FBAIBM.m
- IndiMeSH_Suite/indimesh-master/bio/motility/detachBacteria_FBAIBM.m
- IndiMeSH_Suite/indimesh-master/bio/motility/getOppositeNode_FBAIBM.m
- IndiMeSH_Suite/indimesh-master/bio/motility/runInChannel_FBAIBM.m
- IndiMeSH_Suite/indimesh-master/bio/motility/selectMobileChannels_FBAIBM.m
- IndiMeSH_Suite/indimesh-master/bio/motility/tumbleInChannel_FBAIBM.m
- IndiMeSH_Suite/indimesh-master/bio/motility/tumbleInNode_FBAIBM.m
- IndiMeSH_Suite/indimesh-master/chem/
- IndiMeSH_Suite/indimesh-master/chem/chemicalDiffusion_FBAIBM.m
- IndiMeSH_Suite/indimesh-master/chem/diffuseSubstrate_FBAIBM.m
- IndiMeSH_Suite/indimesh-master/chem/getBoundary_FBAIBM.m
- IndiMeSH_Suite/indimesh-master/chem/getDiffusionMatrix_FBAIBM.m
- IndiMeSH_Suite/indimesh-master/chem/setChemicalConcentrations_FBAIBM.m
- IndiMeSH_Suite/indimesh-master/chem/updateBoundaryID_FBAIBM.m
- IndiMeSH_Suite/indimesh-master/chem/updateChemicalDomain_FBAIBM.m
- IndiMeSH_Suite/indimesh-master/chem/updateLaplacian_FBAIBM.m
- IndiMeSH_Suite/indimesh-master/error/
- IndiMeSH_Suite/indimesh-master/error/addLogBookEntry_FBAIBM.m
- IndiMeSH_Suite/indimesh-master/error/checkDataFormat_FBAIBM.m
- IndiMeSH_Suite/indimesh-master/error/checkDirectories_FBAIBM.m
- IndiMeSH_Suite/indimesh-master/error/checkFileExistance_FBAIBM.m
- IndiMeSH_Suite/indimesh-master/error/createLogBook_FBAIBM.m
- IndiMeSH_Suite/indimesh-master/glpkmex/
- IndiMeSH_Suite/indimesh-master/glpkmex/ChangeLog
- IndiMeSH_Suite/indimesh-master/glpkmex/Contents.m
- IndiMeSH_Suite/indimesh-master/glpkmex/COPYING
- IndiMeSH_Suite/indimesh-master/glpkmex/glpk.m
- IndiMeSH_Suite/indimesh-master/glpkmex/glpkcc.cpp
- IndiMeSH_Suite/indimesh-master/glpkmex/glpkmex.m
- IndiMeSH_Suite/indimesh-master/glpkmex/glpksparse.m
- IndiMeSH_Suite/indimesh-master/glpkmex/glpktest1.m
- IndiMeSH_Suite/indimesh-master/glpkmex/glpktest2.m
- IndiMeSH_Suite/indimesh-master/glpkmex/INSTALL
- IndiMeSH_Suite/indimesh-master/glpkmex/makeglpkmex.m
- IndiMeSH_Suite/indimesh-master/glpkmex/qpng.m
- IndiMeSH_Suite/indimesh-master/glpkmex/qpsolng.m
- IndiMeSH_Suite/indimesh-master/glpkmex/qptest.m
- IndiMeSH_Suite/indimesh-master/glpkmex/SimpleLP.mps
- IndiMeSH_Suite/indimesh-master/hydro/
- IndiMeSH_Suite/indimesh-master/hydro/calculateAirAreaPore_FBAIBM.m
- IndiMeSH_Suite/indimesh-master/hydro/calculateInterfacialCurvature_FBAIBM.m
- IndiMeSH_Suite/indimesh-master/hydro/calculateVolumeChannel_FBAIBM.m
- IndiMeSH_Suite/indimesh-master/hydro/calculateVolumePore_FBAIBM.m
- IndiMeSH_Suite/indimesh-master/hydro/calculateWaterAreaPore_FBAIBM.m
- IndiMeSH_Suite/indimesh-master/hydro/calculateWFTPore_FBAIBM.m
- IndiMeSH_Suite/indimesh-master/hydro/getInvadedAdjacency_FBAIBM.m
- IndiMeSH_Suite/indimesh-master/hydro/invasionPercolation_FBAIBM.m
- IndiMeSH_Suite/indimesh-master/hydro/updateHydrology_FBAIBM.m
- IndiMeSH_Suite/indimesh-master/init/
- IndiMeSH_Suite/indimesh-master/init/geometryGeneration/
- IndiMeSH_Suite/indimesh-master/init/geometryGeneration/createAdjacencyMat_FBAIBM.m
- IndiMeSH_Suite/indimesh-master/init/geometryGeneration/createCircularGeometry_FBAIBM.m
- IndiMeSH_Suite/indimesh-master/init/geometryGeneration/createHabitatGeometry_FBAIBM.m
- IndiMeSH_Suite/indimesh-master/init/geometryGeneration/createPizzaGeometry_FBAIBM.m
- IndiMeSH_Suite/indimesh-master/init/geometryGeneration/createPoreGeometry_FBAIBM.m
- IndiMeSH_Suite/indimesh-master/init/geometryGeneration/createRectangularGeometry_FBAIBM.m
- IndiMeSH_Suite/indimesh-master/init/geometryGeneration/createTriangularGeometry_FBAIBM.m
- IndiMeSH_Suite/indimesh-master/init/geometryGeneration/getPtDistance_FBAIBM.m
- IndiMeSH_Suite/indimesh-master/init/prepareModelPaths_FBAIBM.m
- IndiMeSH_Suite/indimesh-master/init/prepareModelStruct_FBAIBM.m
- IndiMeSH_Suite/indimesh-master/init/prepareObservationVectors_FBAIBM.m
- IndiMeSH_Suite/indimesh-master/io/
- IndiMeSH_Suite/indimesh-master/io/administrative/
- IndiMeSH_Suite/indimesh-master/io/administrative/loadSimulationResults_FBAIBM.m
- IndiMeSH_Suite/indimesh-master/io/bio/
- IndiMeSH_Suite/indimesh-master/io/bio/getMetabolicNetworkName_FBAIBM.m
- IndiMeSH_Suite/indimesh-master/io/bio/importMetabolismSpecifications_FBAIBM.m
- IndiMeSH_Suite/indimesh-master/io/bio/importMotilitySpecifications_FBAIBM.m
- IndiMeSH_Suite/indimesh-master/io/bio/importSpecieGeneralSpec_FBAIBM.m
- IndiMeSH_Suite/indimesh-master/io/bio/inoculateBacteria_FBAIBM.m
- IndiMeSH_Suite/indimesh-master/io/bio/loadBiologicalDomain_FBAIBM.m
- IndiMeSH_Suite/indimesh-master/io/chem/
- IndiMeSH_Suite/indimesh-master/io/chem/importBoundaryConditions_FBAIBM.m
- IndiMeSH_Suite/indimesh-master/io/chem/importInitialConditions_FBAIBM.m
- IndiMeSH_Suite/indimesh-master/io/chem/loadChemicalDomain_FBAIBM.m
- IndiMeSH_Suite/indimesh-master/io/hydro/
- IndiMeSH_Suite/indimesh-master/io/hydro/loadHydrologicalDomain_FBAIBM.m
- IndiMeSH_Suite/indimesh-master/io/loadInitialisationFiles_FBAIBM.m
- IndiMeSH_Suite/indimesh-master/io/loadSimulationSpec_FBAIBM.m
- IndiMeSH_Suite/indimesh-master/io/phys/
- IndiMeSH_Suite/indimesh-master/io/phys/importGeometrySpecifications_FBAIBM.m
- IndiMeSH_Suite/indimesh-master/io/phys/importGeometry_FBAIBM.m
- IndiMeSH_Suite/indimesh-master/io/phys/loadPhysicalDomain_FBAIBM.m
- IndiMeSH_Suite/indimesh-master/io/readTxtFile_FBAIBM.m
- IndiMeSH_Suite/indimesh-master/io/temp/
- IndiMeSH_Suite/indimesh-master/io/temp/loadTemporalDomain_FBAIBM.m
- IndiMeSH_Suite/indimesh-master/main_FBAIBM.m
- IndiMeSH_Suite/indimesh-master/phys/
- IndiMeSH_Suite/indimesh-master/phys/calculateAngularityFactor_FBAIBM.m
- IndiMeSH_Suite/indimesh-master/phys/calculateConnectionNodes_FBAIBM.m
- IndiMeSH_Suite/indimesh-master/phys/calculateGeometryNodes_FBAIBM.m
- IndiMeSH_Suite/indimesh-master/phys/calculatePoreProperties_FBAIBM.m
- IndiMeSH_Suite/indimesh-master/phys/getChannelAngle_FBAIBM.m
- IndiMeSH_Suite/indimesh-master/phys/getGeometryNode_FBAIBM.m
- IndiMeSH_Suite/indimesh-master/phys/getNetworkMesh_FBAIBM.m
- IndiMeSH_Suite/indimesh-master/preSimulationAnalysis_FBAIBM.m
- IndiMeSH_Suite/indimesh-master/simulationLoop_FBAIBM.m
- IndiMeSH_Suite/indimesh-master/startSimulations_FBAIBM.m
- IndiMeSH_Suite/indimesh-master/temp/
- IndiMeSH_Suite/indimesh-master/temp/storeVideoData_FBAIBM.m
- IndiMeSH_Suite/indimesh-master/testing/
- IndiMeSH_Suite/indimesh-master/testing/assertAbsTol_FBAIBM.m
- IndiMeSH_Suite/indimesh-master/testing/TEST_calculateAngularityFactor_FBAIBM.m
- IndiMeSH_Suite/indimesh-master/testing/TEST_getChannelAngle_FBAIBM.m
- IndiMeSH_Suite/indimesh-master/testing/TEST_getNetworkMesh.m
- IndiMeSH_Suite/indimesh-master/tfba/
- IndiMeSH_Suite/indimesh-master/tfba/changeToCPLEX.m
- IndiMeSH_Suite/indimesh-master/tfba/solveTFBAmodel.m
- IndiMeSH_Suite/IndiMeSh_Initialisation.m
- IndiMeSH_Suite/IndiMeSH_InputFileDescription.docx
- IndiMeSH_Suite/MetabolicNetworks/
- IndiMeSH_Suite/MetabolicNetworks/Cb_iJN746_GEM.mat
- IndiMeSH_Suite/MetabolicNetworks/Cb_iJN746_rGEM.mat
- IndiMeSH_Suite/MetabolicNetworks/Cb_iJO1366_GEM.mat
- IndiMeSH_Suite/MetabolicNetworks/Cb_iJO1366_rGEM.mat
- IndiMeSH_Suite/MetabolicNetworks/Cb_iPB890_GEM.mat
- IndiMeSH_Suite/MetabolicNetworks/Cb_iPB890_rGEM.mat
- IndiMeSH_Suite/MetabolicNetworks/Cb_iRR1083_GEM.mat
- IndiMeSH_Suite/MetabolicNetworks/Cb_iRR1083_rGEM.mat
- IndiMeSH_Suite/Micromodels/
- IndiMeSH_Suite/Micromodels/IO/
- IndiMeSH_Suite/Micromodels/IO/Bio/
- IndiMeSH_Suite/Micromodels/IO/Bio/GeneralSpecies1.txt
- IndiMeSH_Suite/Micromodels/IO/Bio/GeneralSpecies2.txt
- IndiMeSH_Suite/Micromodels/IO/Bio/InoculationSpec1.txt
- IndiMeSH_Suite/Micromodels/IO/Bio/InoculationSpec2.txt
- IndiMeSH_Suite/Micromodels/IO/Bio/InoculationSpec3.txt
- IndiMeSH_Suite/Micromodels/IO/Bio/InoculationSpec4.txt
- IndiMeSH_Suite/Micromodels/IO/Bio/InoculationSpec5.txt
- IndiMeSH_Suite/Micromodels/IO/Bio/InoculationSpec6.txt
- IndiMeSH_Suite/Micromodels/IO/Bio/InoculationSpec7.txt
- IndiMeSH_Suite/Micromodels/IO/Bio/InoculationSpec8.txt
- IndiMeSH_Suite/Micromodels/IO/Bio/MetabolismSpecies1.txt
- IndiMeSH_Suite/Micromodels/IO/Bio/MetabolismSpecies2.txt
- IndiMeSH_Suite/Micromodels/IO/Bio/MotilitySpecies1.txt
- IndiMeSH_Suite/Micromodels/IO/Bio/MotilitySpecies2.txt
- IndiMeSH_Suite/Micromodels/IO/Bio/SpeciesSpec.txt
- IndiMeSH_Suite/Micromodels/IO/Chem/
- IndiMeSH_Suite/Micromodels/IO/Chem/Boundary1.txt
- IndiMeSH_Suite/Micromodels/IO/Chem/Boundary2.txt
- IndiMeSH_Suite/Micromodels/IO/Chem/Boundary3.txt
- IndiMeSH_Suite/Micromodels/IO/Chem/Boundary4.txt
- IndiMeSH_Suite/Micromodels/IO/Chem/Boundary5.txt
- IndiMeSH_Suite/Micromodels/IO/Chem/InitialConc.txt
- IndiMeSH_Suite/Micromodels/IO/Chem/SubstrateSpec.txt
- IndiMeSH_Suite/Micromodels/IO/Phys/
- IndiMeSH_Suite/Micromodels/IO/Phys/Geometry.txt
- IndiMeSH_Suite/Micromodels/IO/Phys/Hydration1.txt
- IndiMeSH_Suite/Micromodels/IO/Phys/HydrationBoundary.txt
- IndiMeSH_Suite/Micromodels/IO/Phys/NodeAdjacency.txt
- IndiMeSH_Suite/Micromodels/IO/Phys/NodeBoundaries.txt
- IndiMeSH_Suite/Micromodels/IO/Phys/NodeCoordinates.txt
- IndiMeSH_Suite/Micromodels/IO/SimulationSpec.txt
- IndiMeSH_Suite/Micromodels/IO/Temp/
- IndiMeSH_Suite/Micromodels/IO/Temp/Temporal.txt
- IndiMeSH_Suite/StrategicLarge/
- IndiMeSH_Suite/StrategicLarge/Figures/
- IndiMeSH_Suite/StrategicLarge/IO/
- IndiMeSH_Suite/StrategicLarge/IO/Bio/
- IndiMeSH_Suite/StrategicLarge/IO/Bio/GeneralSpecies1.txt
- IndiMeSH_Suite/StrategicLarge/IO/Bio/InoculationSpec1.txt
- IndiMeSH_Suite/StrategicLarge/IO/Bio/MetabolismSpecies1.txt
- IndiMeSH_Suite/StrategicLarge/IO/Bio/MotilitySpecies1.txt
- IndiMeSH_Suite/StrategicLarge/IO/Bio/SpeciesSpec.txt
- IndiMeSH_Suite/StrategicLarge/IO/Chem/
- IndiMeSH_Suite/StrategicLarge/IO/Chem/Boundary1.txt
- IndiMeSH_Suite/StrategicLarge/IO/Chem/Boundary2.txt
- IndiMeSH_Suite/StrategicLarge/IO/Chem/InitialConc.txt
- IndiMeSH_Suite/StrategicLarge/IO/Chem/SubstrateSpec.txt
- IndiMeSH_Suite/StrategicLarge/IO/Phys/
- IndiMeSH_Suite/StrategicLarge/IO/Phys/Geometry.txt
- IndiMeSH_Suite/StrategicLarge/IO/Phys/Hydration1.txt
- IndiMeSH_Suite/StrategicLarge/IO/Phys/Hydration2.txt
- IndiMeSH_Suite/StrategicLarge/IO/Phys/HydrationBoundary.txt
- IndiMeSH_Suite/StrategicLarge/IO/Phys/NodeAdjacency.txt
- IndiMeSH_Suite/StrategicLarge/IO/Phys/NodeBoundaries.txt
- IndiMeSH_Suite/StrategicLarge/IO/Phys/NodeCoordinates.txt
- IndiMeSH_Suite/StrategicLarge/IO/SimulationSpec.txt
- IndiMeSH_Suite/StrategicLarge/IO/Temp/
- IndiMeSH_Suite/StrategicLarge/IO/Temp/Temporal.txt
[truncated: 52 more entries]
