# Supplementary material for: Modeling metabolic networks of individual bacterial agents in heterogeneous and dynamic soil habitats (IndiMeSH)
Source: PLoS Comput Biol. 2019 Jun 19;15(6):e1007127. doi: 10.1371/journal.pcbi.1007127 (PMC6583959; doi:10.1371/journal.pcbi.1007127)
Supplement: S1 Data — (ZIP) [file pcbi.1007127.s007.zip › IndiMeSH_Suite/COMETSComparison/IO/Bio/GeneralSpecies1.txt]

Weight, NetworkName, ObjectiveFunction, BiomassFunction
1e-13, Cb_iJO1366_rGEM, 5, 5
