# Supplementary material for: Modeling metabolic networks of individual bacterial agents in heterogeneous and dynamic soil habitats (IndiMeSH)
Source: PLoS Comput Biol. 2019 Jun 19;15(6):e1007127. doi: 10.1371/journal.pcbi.1007127 (PMC6583959; doi:10.1371/journal.pcbi.1007127)
Supplement: S1 Data — (ZIP) [file pcbi.1007127.s007.zip › IndiMeSH_Suite/COMETSComparison/IO/Bio/InoculationSpec1.txt]

1	2970	0
4	2970	0
10	2970	0
15	2970	0
16	2970	0
21	2970	0
24	2970	0
30	2970	0
37	2970	0
50	2970	0
51	2970	0
55	2970	0
57	2970	0
65	2970	0
68	2970	0
79	2970	0
80	2970	0
82	2970	0
85	2970	0
88	2970	0
90	2970	0
91	2970	0
95	2970	0
110	2970	0
119	2970	0
124	2970	0
146	2970	0
147	2970	0
155	2970	0
181	2970	0
199	2970	0
203	2970	0
205	2970	0
209	2970	0
210	2970	0
212	2970	0
219	2970	0
223	2970	0
229	2970	0
231	2970	0
240	2970	0
245	2970	0
248	2970	0
254	2970	0
256	2970	0
261	2970	0
264	2970	0
297	2970	0
300	2970	0
304	2970	0
308	2970	0
309	2970	0
319	2970	0
321	2970	0
332	2970	0
334	2970	0
338	2970	0
345	2970	0
346	2970	0
349	2970	0
353	2970	0
357	2970	0
383	2970	0
391	2970	0
407	2970	0
418	2970	0
419	2970	0
427	2970	0
428	2970	0
438	2970	0
448	2970	0
458	2970	0
462	2970	0
464	2970	0
475	2970	0
479	2970	0
484	2970	0
489	2970	0
498	2970	0
503	2970	0
507	2970	0
521	2970	0
523	2970	0
524	2970	0
527	2970	0
538	2970	0
561	2970	0
565	2970	0
582	2970	0
588	2970	0
590	2970	0
596	2970	0
613	2970	0
621	2970	0
630	2970	0
638	2970	0
639	2970	0
656	2970	0
666	2970	0
676	2970	0
4	0	31
18	0	31
26	0	31
37	0	31
42	0	31
43	0	31
44	0	31
51	0	31
55	0	31
56	0	31
57	0	31
62	0	31
66	0	31
68	0	31
78	0	31
92	0	31
95	0	31
96	0	31
97	0	31
106	0	31
112	0	31
113	0	31
118	0	31
122	0	31
127	0	31
146	0	31
150	0	31
156	0	31
159	0	31
163	0	31
175	0	31
176	0	31
178	0	31
200	0	31
202	0	31
203	0	31
208	0	31
214	0	31
218	0	31
221	0	31
224	0	31
227	0	31
236	0	31
237	0	31
238	0	31
242	0	31
246	0	31
248	0	31
262	0	31
279	0	31
283	0	31
294	0	31
298	0	31
299	0	31
305	0	31
319	0	31
327	0	31
333	0	31
335	0	31
340	0	31
370	0	31
372	0	31
377	0	31
378	0	31
390	0	31
403	0	31
404	0	31
454	0	31
455	0	31
462	0	31
465	0	31
485	0	31
495	0	31
501	0	31
509	0	31
513	0	31
521	0	31
527	0	31
532	0	31
538	0	31
543	0	31
545	0	31
547	0	31
550	0	31
580	0	31
591	0	31
592	0	31
600	0	31
609	0	31
613	0	31
614	0	31
615	0	31
616	0	31
627	0	31
645	0	31
647	0	31
661	0	31
666	0	31
673	0	31
675	0	31
