# Supplementary material for: Modeling metabolic networks of individual bacterial agents in heterogeneous and dynamic soil habitats (IndiMeSH)
Source: PLoS Comput Biol. 2019 Jun 19;15(6):e1007127. doi: 10.1371/journal.pcbi.1007127 (PMC6583959; doi:10.1371/journal.pcbi.1007127)
Supplement: S1 Data — (ZIP) [file pcbi.1007127.s007.zip › IndiMeSH_Suite/COMETSComparison/IO/Bio/InoculationSpec2.txt]

1	0	2970
4	0	2970
10	0	2970
15	0	2970
16	0	2970
21	0	2970
24	0	2970
30	0	2970
37	0	2970
50	0	2970
51	0	2970
55	0	2970
57	0	2970
65	0	2970
68	0	2970
79	0	2970
80	0	2970
82	0	2970
85	0	2970
88	0	2970
90	0	2970
91	0	2970
95	0	2970
110	0	2970
119	0	2970
124	0	2970
146	0	2970
147	0	2970
155	0	2970
181	0	2970
199	0	2970
203	0	2970
205	0	2970
209	0	2970
210	0	2970
212	0	2970
219	0	2970
223	0	2970
229	0	2970
231	0	2970
240	0	2970
245	0	2970
248	0	2970
254	0	2970
256	0	2970
261	0	2970
264	0	2970
297	0	2970
300	0	2970
304	0	2970
308	0	2970
309	0	2970
319	0	2970
321	0	2970
332	0	2970
334	0	2970
338	0	2970
345	0	2970
346	0	2970
349	0	2970
353	0	2970
357	0	2970
383	0	2970
391	0	2970
407	0	2970
418	0	2970
419	0	2970
427	0	2970
428	0	2970
438	0	2970
448	0	2970
458	0	2970
462	0	2970
464	0	2970
475	0	2970
479	0	2970
484	0	2970
489	0	2970
498	0	2970
503	0	2970
507	0	2970
521	0	2970
523	0	2970
524	0	2970
527	0	2970
538	0	2970
561	0	2970
565	0	2970
582	0	2970
588	0	2970
590	0	2970
596	0	2970
613	0	2970
621	0	2970
630	0	2970
638	0	2970
639	0	2970
656	0	2970
666	0	2970
676	0	2970
4	31	0
18	31	0
26	31	0
37	31	0
42	31	0
43	31	0
44	31	0
51	31	0
55	31	0
56	31	0
57	31	0
62	31	0
66	31	0
68	31	0
78	31	0
92	31	0
95	31	0
96	31	0
97	31	0
106	31	0
112	31	0
113	31	0
118	31	0
122	31	0
127	31	0
146	31	0
150	31	0
156	31	0
159	31	0
163	31	0
175	31	0
176	31	0
178	31	0
200	31	0
202	31	0
203	31	0
208	31	0
214	31	0
218	31	0
221	31	0
224	31	0
227	31	0
236	31	0
237	31	0
238	31	0
242	31	0
246	31	0
248	31	0
262	31	0
279	31	0
283	31	0
294	31	0
298	31	0
299	31	0
305	31	0
319	31	0
327	31	0
333	31	0
335	31	0
340	31	0
370	31	0
372	31	0
377	31	0
378	31	0
390	31	0
403	31	0
404	31	0
454	31	0
455	31	0
462	31	0
465	31	0
485	31	0
495	31	0
501	31	0
509	31	0
513	31	0
521	31	0
527	31	0
532	31	0
538	31	0
543	31	0
545	31	0
547	31	0
550	31	0
580	31	0
591	31	0
592	31	0
600	31	0
609	31	0
613	31	0
614	31	0
615	31	0
616	31	0
627	31	0
645	31	0
647	31	0
661	31	0
666	31	0
673	31	0
675	31	0
