# Supplementary material for: Modeling metabolic networks of individual bacterial agents in heterogeneous and dynamic soil habitats (IndiMeSH)
Source: PLoS Comput Biol. 2019 Jun 19;15(6):e1007127. doi: 10.1371/journal.pcbi.1007127 (PMC6583959; doi:10.1371/journal.pcbi.1007127)
Supplement: S1 Data — (ZIP) [file pcbi.1007127.s007.zip › IndiMeSH_Suite/COMETSComparison/IO/Phys/NodeAdjacency.txt]

2	1	1
27	1	1
1	2	1
3	2	1
28	2	1
2	3	1
4	3	1
29	3	1
3	4	1
5	4	1
30	4	1
4	5	1
6	5	1
31	5	1
5	6	1
7	6	1
32	6	1
6	7	1
8	7	1
33	7	1
7	8	1
9	8	1
34	8	1
8	9	1
10	9	1
35	9	1
9	10	1
11	10	1
36	10	1
10	11	1
12	11	1
37	11	1
11	12	1
13	12	1
38	12	1
12	13	1
14	13	1
39	13	1
13	14	1
15	14	1
40	14	1
14	15	1
16	15	1
41	15	1
15	16	1
17	16	1
42	16	1
16	17	1
18	17	1
43	17	1
17	18	1
19	18	1
44	18	1
18	19	1
20	19	1
45	19	1
19	20	1
21	20	1
46	20	1
20	21	1
22	21	1
47	21	1
21	22	1
23	22	1
48	22	1
22	23	1
24	23	1
49	23	1
23	24	1
25	24	1
50	24	1
24	25	1
26	25	1
51	25	1
25	26	1
52	26	1
1	27	1
28	27	1
53	27	1
2	28	1
27	28	1
29	28	1
54	28	1
3	29	1
28	29	1
30	29	1
55	29	1
4	30	1
29	30	1
31	30	1
56	30	1
5	31	1
30	31	1
32	31	1
57	31	1
6	32	1
31	32	1
33	32	1
58	32	1
7	33	1
32	33	1
34	33	1
59	33	1
8	34	1
33	34	1
35	34	1
60	34	1
9	35	1
34	35	1
36	35	1
61	35	1
10	36	1
35	36	1
37	36	1
62	36	1
11	37	1
36	37	1
38	37	1
63	37	1
12	38	1
37	38	1
39	38	1
64	38	1
13	39	1
38	39	1
40	39	1
65	39	1
14	40	1
39	40	1
41	40	1
66	40	1
15	41	1
40	41	1
42	41	1
67	41	1
16	42	1
41	42	1
43	42	1
68	42	1
17	43	1
42	43	1
44	43	1
69	43	1
18	44	1
43	44	1
45	44	1
70	44	1
19	45	1
44	45	1
46	45	1
71	45	1
20	46	1
45	46	1
47	46	1
72	46	1
21	47	1
46	47	1
48	47	1
73	47	1
22	48	1
47	48	1
49	48	1
74	48	1
23	49	1
48	49	1
50	49	1
75	49	1
24	50	1
49	50	1
51	50	1
76	50	1
25	51	1
50	51	1
52	51	1
77	51	1
26	52	1
51	52	1
78	52	1
27	53	1
54	53	1
79	53	1
28	54	1
53	54	1
55	54	1
80	54	1
29	55	1
54	55	1
56	55	1
81	55	1
30	56	1
55	56	1
57	56	1
82	56	1
31	57	1
56	57	1
58	57	1
83	57	1
32	58	1
57	58	1
59	58	1
84	58	1
33	59	1
58	59	1
60	59	1
85	59	1
34	60	1
59	60	1
61	60	1
86	60	1
35	61	1
60	61	1
62	61	1
87	61	1
36	62	1
61	62	1
63	62	1
88	62	1
37	63	1
62	63	1
64	63	1
89	63	1
38	64	1
63	64	1
65	64	1
90	64	1
39	65	1
64	65	1
66	65	1
91	65	1
40	66	1
65	66	1
67	66	1
92	66	1
41	67	1
66	67	1
68	67	1
93	67	1
42	68	1
67	68	1
69	68	1
94	68	1
43	69	1
68	69	1
70	69	1
95	69	1
44	70	1
69	70	1
71	70	1
96	70	1
45	71	1
70	71	1
72	71	1
97	71	1
46	72	1
71	72	1
73	72	1
98	72	1
47	73	1
72	73	1
74	73	1
99	73	1
48	74	1
73	74	1
75	74	1
100	74	1
49	75	1
74	75	1
76	75	1
101	75	1
50	76	1
75	76	1
77	76	1
102	76	1
51	77	1
76	77	1
78	77	1
103	77	1
52	78	1
77	78	1
104	78	1
53	79	1
80	79	1
105	79	1
54	80	1
79	80	1
81	80	1
106	80	1
55	81	1
80	81	1
82	81	1
107	81	1
56	82	1
81	82	1
83	82	1
108	82	1
57	83	1
82	83	1
84	83	1
109	83	1
58	84	1
83	84	1
85	84	1
110	84	1
59	85	1
84	85	1
86	85	1
111	85	1
60	86	1
85	86	1
87	86	1
112	86	1
61	87	1
86	87	1
88	87	1
113	87	1
62	88	1
87	88	1
89	88	1
114	88	1
63	89	1
88	89	1
90	89	1
115	89	1
64	90	1
89	90	1
91	90	1
116	90	1
65	91	1
90	91	1
92	91	1
117	91	1
66	92	1
91	92	1
93	92	1
118	92	1
67	93	1
92	93	1
94	93	1
119	93	1
68	94	1
93	94	1
95	94	1
120	94	1
69	95	1
94	95	1
96	95	1
121	95	1
70	96	1
95	96	1
97	96	1
122	96	1
71	97	1
96	97	1
98	97	1
123	97	1
72	98	1
97	98	1
99	98	1
124	98	1
73	99	1
98	99	1
100	99	1
125	99	1
74	100	1
99	100	1
101	100	1
126	100	1
75	101	1
100	101	1
102	101	1
127	101	1
76	102	1
101	102	1
103	102	1
128	102	1
77	103	1
102	103	1
104	103	1
129	103	1
78	104	1
103	104	1
130	104	1
79	105	1
106	105	1
131	105	1
80	106	1
105	106	1
107	106	1
132	106	1
81	107	1
106	107	1
108	107	1
133	107	1
82	108	1
107	108	1
109	108	1
134	108	1
83	109	1
108	109	1
110	109	1
135	109	1
84	110	1
109	110	1
111	110	1
136	110	1
85	111	1
110	111	1
112	111	1
137	111	1
86	112	1
111	112	1
113	112	1
138	112	1
87	113	1
112	113	1
114	113	1
139	113	1
88	114	1
113	114	1
115	114	1
140	114	1
89	115	1
114	115	1
116	115	1
141	115	1
90	116	1
115	116	1
117	116	1
142	116	1
91	117	1
116	117	1
118	117	1
143	117	1
92	118	1
117	118	1
119	118	1
144	118	1
93	119	1
118	119	1
120	119	1
145	119	1
94	120	1
119	120	1
121	120	1
146	120	1
95	121	1
120	121	1
122	121	1
147	121	1
96	122	1
121	122	1
123	122	1
148	122	1
97	123	1
122	123	1
124	123	1
149	123	1
98	124	1
123	124	1
125	124	1
150	124	1
99	125	1
124	125	1
126	125	1
151	125	1
100	126	1
125	126	1
127	126	1
152	126	1
101	127	1
126	127	1
128	127	1
153	127	1
102	128	1
127	128	1
129	128	1
154	128	1
103	129	1
128	129	1
130	129	1
155	129	1
104	130	1
129	130	1
156	130	1
105	131	1
132	131	1
157	131	1
106	132	1
131	132	1
133	132	1
158	132	1
107	133	1
132	133	1
134	133	1
159	133	1
108	134	1
133	134	1
135	134	1
160	134	1
109	135	1
134	135	1
136	135	1
161	135	1
110	136	1
135	136	1
137	136	1
162	136	1
111	137	1
136	137	1
138	137	1
163	137	1
112	138	1
137	138	1
139	138	1
164	138	1
113	139	1
138	139	1
140	139	1
165	139	1
114	140	1
139	140	1
141	140	1
166	140	1
115	141	1
140	141	1
142	141	1
167	141	1
116	142	1
141	142	1
143	142	1
168	142	1
117	143	1
142	143	1
144	143	1
169	143	1
118	144	1
143	144	1
145	144	1
170	144	1
119	145	1
144	145	1
146	145	1
171	145	1
120	146	1
145	146	1
147	146	1
172	146	1
121	147	1
146	147	1
148	147	1
173	147	1
122	148	1
147	148	1
149	148	1
174	148	1
123	149	1
148	149	1
150	149	1
175	149	1
124	150	1
149	150	1
151	150	1
176	150	1
125	151	1
150	151	1
152	151	1
177	151	1
126	152	1
151	152	1
153	152	1
178	152	1
127	153	1
152	153	1
154	153	1
179	153	1
128	154	1
153	154	1
155	154	1
180	154	1
129	155	1
154	155	1
156	155	1
181	155	1
130	156	1
155	156	1
182	156	1
131	157	1
158	157	1
183	157	1
132	158	1
157	158	1
159	158	1
184	158	1
133	159	1
158	159	1
160	159	1
185	159	1
134	160	1
159	160	1
161	160	1
186	160	1
135	161	1
160	161	1
162	161	1
187	161	1
136	162	1
161	162	1
163	162	1
188	162	1
137	163	1
162	163	1
164	163	1
189	163	1
138	164	1
163	164	1
165	164	1
190	164	1
139	165	1
164	165	1
166	165	1
191	165	1
140	166	1
165	166	1
167	166	1
192	166	1
141	167	1
166	167	1
168	167	1
193	167	1
142	168	1
167	168	1
169	168	1
194	168	1
143	169	1
168	169	1
170	169	1
195	169	1
144	170	1
169	170	1
171	170	1
196	170	1
145	171	1
170	171	1
172	171	1
197	171	1
146	172	1
171	172	1
173	172	1
198	172	1
147	173	1
172	173	1
174	173	1
199	173	1
148	174	1
173	174	1
175	174	1
200	174	1
149	175	1
174	175	1
176	175	1
201	175	1
150	176	1
175	176	1
177	176	1
202	176	1
151	177	1
176	177	1
178	177	1
203	177	1
152	178	1
177	178	1
179	178	1
204	178	1
153	179	1
178	179	1
180	179	1
205	179	1
154	180	1
179	180	1
181	180	1
206	180	1
155	181	1
180	181	1
182	181	1
207	181	1
156	182	1
181	182	1
208	182	1
157	183	1
184	183	1
209	183	1
158	184	1
183	184	1
185	184	1
210	184	1
159	185	1
184	185	1
186	185	1
211	185	1
160	186	1
185	186	1
187	186	1
212	186	1
161	187	1
186	187	1
188	187	1
213	187	1
162	188	1
187	188	1
189	188	1
214	188	1
163	189	1
188	189	1
190	189	1
215	189	1
164	190	1
189	190	1
191	190	1
216	190	1
165	191	1
190	191	1
192	191	1
217	191	1
166	192	1
191	192	1
193	192	1
218	192	1
167	193	1
192	193	1
194	193	1
219	193	1
168	194	1
193	194	1
195	194	1
220	194	1
169	195	1
194	195	1
196	195	1
221	195	1
170	196	1
195	196	1
197	196	1
222	196	1
171	197	1
196	197	1
198	197	1
223	197	1
172	198	1
197	198	1
199	198	1
224	198	1
173	199	1
198	199	1
200	199	1
225	199	1
174	200	1
199	200	1
201	200	1
226	200	1
175	201	1
200	201	1
202	201	1
227	201	1
176	202	1
201	202	1
203	202	1
228	202	1
177	203	1
202	203	1
204	203	1
229	203	1
178	204	1
203	204	1
205	204	1
230	204	1
179	205	1
204	205	1
206	205	1
231	205	1
180	206	1
205	206	1
207	206	1
232	206	1
181	207	1
206	207	1
208	207	1
233	207	1
182	208	1
207	208	1
234	208	1
183	209	1
210	209	1
235	209	1
184	210	1
209	210	1
211	210	1
236	210	1
185	211	1
210	211	1
212	211	1
237	211	1
186	212	1
211	212	1
213	212	1
238	212	1
187	213	1
212	213	1
214	213	1
239	213	1
188	214	1
213	214	1
215	214	1
240	214	1
189	215	1
214	215	1
216	215	1
241	215	1
190	216	1
215	216	1
217	216	1
242	216	1
191	217	1
216	217	1
218	217	1
243	217	1
192	218	1
217	218	1
219	218	1
244	218	1
193	219	1
218	219	1
220	219	1
245	219	1
194	220	1
219	220	1
221	220	1
246	220	1
195	221	1
220	221	1
222	221	1
247	221	1
196	222	1
221	222	1
223	222	1
248	222	1
197	223	1
222	223	1
224	223	1
249	223	1
198	224	1
223	224	1
225	224	1
250	224	1
199	225	1
224	225	1
226	225	1
251	225	1
200	226	1
225	226	1
227	226	1
252	226	1
201	227	1
226	227	1
228	227	1
253	227	1
202	228	1
227	228	1
229	228	1
254	228	1
203	229	1
228	229	1
230	229	1
255	229	1
204	230	1
229	230	1
231	230	1
256	230	1
205	231	1
230	231	1
232	231	1
257	231	1
206	232	1
231	232	1
233	232	1
258	232	1
207	233	1
232	233	1
234	233	1
259	233	1
208	234	1
233	234	1
260	234	1
209	235	1
236	235	1
261	235	1
210	236	1
235	236	1
237	236	1
262	236	1
211	237	1
236	237	1
238	237	1
263	237	1
212	238	1
237	238	1
239	238	1
264	238	1
213	239	1
238	239	1
240	239	1
265	239	1
214	240	1
239	240	1
241	240	1
266	240	1
215	241	1
240	241	1
242	241	1
267	241	1
216	242	1
241	242	1
243	242	1
268	242	1
217	243	1
242	243	1
244	243	1
269	243	1
218	244	1
243	244	1
245	244	1
270	244	1
219	245	1
244	245	1
246	245	1
271	245	1
220	246	1
245	246	1
247	246	1
272	246	1
221	247	1
246	247	1
248	247	1
273	247	1
222	248	1
247	248	1
249	248	1
274	248	1
223	249	1
248	249	1
250	249	1
275	249	1
224	250	1
249	250	1
251	250	1
276	250	1
225	251	1
250	251	1
252	251	1
277	251	1
226	252	1
251	252	1
253	252	1
278	252	1
227	253	1
252	253	1
254	253	1
279	253	1
228	254	1
253	254	1
255	254	1
280	254	1
229	255	1
254	255	1
256	255	1
281	255	1
230	256	1
255	256	1
257	256	1
282	256	1
231	257	1
256	257	1
258	257	1
283	257	1
232	258	1
257	258	1
259	258	1
284	258	1
233	259	1
258	259	1
260	259	1
285	259	1
234	260	1
259	260	1
286	260	1
235	261	1
262	261	1
287	261	1
236	262	1
261	262	1
263	262	1
288	262	1
237	263	1
262	263	1
264	263	1
289	263	1
238	264	1
263	264	1
265	264	1
290	264	1
239	265	1
264	265	1
266	265	1
291	265	1
240	266	1
265	266	1
267	266	1
292	266	1
241	267	1
266	267	1
268	267	1
293	267	1
242	268	1
267	268	1
269	268	1
294	268	1
243	269	1
268	269	1
270	269	1
295	269	1
244	270	1
269	270	1
271	270	1
296	270	1
245	271	1
270	271	1
272	271	1
297	271	1
246	272	1
271	272	1
273	272	1
298	272	1
247	273	1
272	273	1
274	273	1
299	273	1
248	274	1
273	274	1
275	274	1
300	274	1
249	275	1
274	275	1
276	275	1
301	275	1
250	276	1
275	276	1
277	276	1
302	276	1
251	277	1
276	277	1
278	277	1
303	277	1
252	278	1
277	278	1
279	278	1
304	278	1
253	279	1
278	279	1
280	279	1
305	279	1
254	280	1
279	280	1
281	280	1
306	280	1
255	281	1
280	281	1
282	281	1
307	281	1
256	282	1
281	282	1
283	282	1
308	282	1
257	283	1
282	283	1
284	283	1
309	283	1
258	284	1
283	284	1
285	284	1
310	284	1
259	285	1
284	285	1
286	285	1
311	285	1
260	286	1
285	286	1
312	286	1
261	287	1
288	287	1
313	287	1
262	288	1
287	288	1
289	288	1
314	288	1
263	289	1
288	289	1
290	289	1
315	289	1
264	290	1
289	290	1
291	290	1
316	290	1
265	291	1
290	291	1
292	291	1
317	291	1
266	292	1
291	292	1
293	292	1
318	292	1
267	293	1
292	293	1
294	293	1
319	293	1
268	294	1
293	294	1
295	294	1
320	294	1
269	295	1
294	295	1
296	295	1
321	295	1
270	296	1
295	296	1
297	296	1
322	296	1
271	297	1
296	297	1
298	297	1
323	297	1
272	298	1
297	298	1
299	298	1
324	298	1
273	299	1
298	299	1
300	299	1
325	299	1
274	300	1
299	300	1
301	300	1
326	300	1
275	301	1
300	301	1
302	301	1
327	301	1
276	302	1
301	302	1
303	302	1
328	302	1
277	303	1
302	303	1
304	303	1
329	303	1
278	304	1
303	304	1
305	304	1
330	304	1
279	305	1
304	305	1
306	305	1
331	305	1
280	306	1
305	306	1
307	306	1
332	306	1
281	307	1
306	307	1
308	307	1
333	307	1
282	308	1
307	308	1
309	308	1
334	308	1
283	309	1
308	309	1
310	309	1
335	309	1
284	310	1
309	310	1
311	310	1
336	310	1
285	311	1
310	311	1
312	311	1
337	311	1
286	312	1
311	312	1
338	312	1
287	313	1
314	313	1
339	313	1
288	314	1
313	314	1
315	314	1
340	314	1
289	315	1
314	315	1
316	315	1
341	315	1
290	316	1
315	316	1
317	316	1
342	316	1
291	317	1
316	317	1
318	317	1
343	317	1
292	318	1
317	318	1
319	318	1
344	318	1
293	319	1
318	319	1
320	319	1
345	319	1
294	320	1
319	320	1
321	320	1
346	320	1
295	321	1
320	321	1
322	321	1
347	321	1
296	322	1
321	322	1
323	322	1
348	322	1
297	323	1
322	323	1
324	323	1
349	323	1
298	324	1
323	324	1
325	324	1
350	324	1
299	325	1
324	325	1
326	325	1
351	325	1
300	326	1
325	326	1
327	326	1
352	326	1
301	327	1
326	327	1
328	327	1
353	327	1
302	328	1
327	328	1
329	328	1
354	328	1
303	329	1
328	329	1
330	329	1
355	329	1
304	330	1
329	330	1
331	330	1
356	330	1
305	331	1
330	331	1
332	331	1
357	331	1
306	332	1
331	332	1
333	332	1
358	332	1
307	333	1
332	333	1
334	333	1
359	333	1
308	334	1
333	334	1
335	334	1
360	334	1
309	335	1
334	335	1
336	335	1
361	335	1
310	336	1
335	336	1
337	336	1
362	336	1
311	337	1
336	337	1
338	337	1
363	337	1
312	338	1
337	338	1
364	338	1
313	339	1
340	339	1
365	339	1
314	340	1
339	340	1
341	340	1
366	340	1
315	341	1
340	341	1
342	341	1
367	341	1
316	342	1
341	342	1
343	342	1
368	342	1
317	343	1
342	343	1
344	343	1
369	343	1
318	344	1
343	344	1
345	344	1
370	344	1
319	345	1
344	345	1
346	345	1
371	345	1
320	346	1
345	346	1
347	346	1
372	346	1
321	347	1
346	347	1
348	347	1
373	347	1
322	348	1
347	348	1
349	348	1
374	348	1
323	349	1
348	349	1
350	349	1
375	349	1
324	350	1
349	350	1
351	350	1
376	350	1
325	351	1
350	351	1
352	351	1
377	351	1
326	352	1
351	352	1
353	352	1
378	352	1
327	353	1
352	353	1
354	353	1
379	353	1
328	354	1
353	354	1
355	354	1
380	354	1
329	355	1
354	355	1
356	355	1
381	355	1
330	356	1
355	356	1
357	356	1
382	356	1
331	357	1
356	357	1
358	357	1
383	357	1
332	358	1
357	358	1
359	358	1
384	358	1
333	359	1
358	359	1
360	359	1
385	359	1
334	360	1
359	360	1
361	360	1
386	360	1
335	361	1
360	361	1
362	361	1
387	361	1
336	362	1
361	362	1
363	362	1
388	362	1
337	363	1
362	363	1
364	363	1
389	363	1
338	364	1
363	364	1
390	364	1
339	365	1
366	365	1
391	365	1
340	366	1
365	366	1
367	366	1
392	366	1
341	367	1
366	367	1
368	367	1
393	367	1
342	368	1
367	368	1
369	368	1
394	368	1
343	369	1
368	369	1
370	369	1
395	369	1
344	370	1
369	370	1
371	370	1
396	370	1
345	371	1
370	371	1
372	371	1
397	371	1
346	372	1
371	372	1
373	372	1
398	372	1
347	373	1
372	373	1
374	373	1
399	373	1
348	374	1
373	374	1
375	374	1
400	374	1
349	375	1
374	375	1
376	375	1
401	375	1
350	376	1
375	376	1
377	376	1
402	376	1
351	377	1
376	377	1
378	377	1
403	377	1
352	378	1
377	378	1
379	378	1
404	378	1
353	379	1
378	379	1
380	379	1
405	379	1
354	380	1
379	380	1
381	380	1
406	380	1
355	381	1
380	381	1
382	381	1
407	381	1
356	382	1
381	382	1
383	382	1
408	382	1
357	383	1
382	383	1
384	383	1
409	383	1
358	384	1
383	384	1
385	384	1
410	384	1
359	385	1
384	385	1
386	385	1
411	385	1
360	386	1
385	386	1
387	386	1
412	386	1
361	387	1
386	387	1
388	387	1
413	387	1
362	388	1
387	388	1
389	388	1
414	388	1
363	389	1
388	389	1
390	389	1
415	389	1
364	390	1
389	390	1
416	390	1
365	391	1
392	391	1
417	391	1
366	392	1
391	392	1
393	392	1
418	392	1
367	393	1
392	393	1
394	393	1
419	393	1
368	394	1
393	394	1
395	394	1
420	394	1
369	395	1
394	395	1
396	395	1
421	395	1
370	396	1
395	396	1
397	396	1
422	396	1
371	397	1
396	397	1
398	397	1
423	397	1
372	398	1
397	398	1
399	398	1
424	398	1
373	399	1
398	399	1
400	399	1
425	399	1
374	400	1
399	400	1
401	400	1
426	400	1
375	401	1
400	401	1
402	401	1
427	401	1
376	402	1
401	402	1
403	402	1
428	402	1
377	403	1
402	403	1
404	403	1
429	403	1
378	404	1
403	404	1
405	404	1
430	404	1
379	405	1
404	405	1
406	405	1
431	405	1
380	406	1
405	406	1
407	406	1
432	406	1
381	407	1
406	407	1
408	407	1
433	407	1
382	408	1
407	408	1
409	408	1
434	408	1
383	409	1
408	409	1
410	409	1
435	409	1
384	410	1
409	410	1
411	410	1
436	410	1
385	411	1
410	411	1
412	411	1
437	411	1
386	412	1
411	412	1
413	412	1
438	412	1
387	413	1
412	413	1
414	413	1
439	413	1
388	414	1
413	414	1
415	414	1
440	414	1
389	415	1
414	415	1
416	415	1
441	415	1
390	416	1
415	416	1
442	416	1
391	417	1
418	417	1
443	417	1
392	418	1
417	418	1
419	418	1
444	418	1
393	419	1
418	419	1
420	419	1
445	419	1
394	420	1
419	420	1
421	420	1
446	420	1
395	421	1
420	421	1
422	421	1
447	421	1
396	422	1
421	422	1
423	422	1
448	422	1
397	423	1
422	423	1
424	423	1
449	423	1
398	424	1
423	424	1
425	424	1
450	424	1
399	425	1
424	425	1
426	425	1
451	425	1
400	426	1
425	426	1
427	426	1
452	426	1
401	427	1
426	427	1
428	427	1
453	427	1
402	428	1
427	428	1
429	428	1
454	428	1
403	429	1
428	429	1
430	429	1
455	429	1
404	430	1
429	430	1
431	430	1
456	430	1
405	431	1
430	431	1
432	431	1
457	431	1
406	432	1
431	432	1
433	432	1
458	432	1
407	433	1
432	433	1
434	433	1
459	433	1
408	434	1
433	434	1
435	434	1
460	434	1
409	435	1
434	435	1
436	435	1
461	435	1
410	436	1
435	436	1
437	436	1
462	436	1
411	437	1
436	437	1
438	437	1
463	437	1
412	438	1
437	438	1
439	438	1
464	438	1
413	439	1
438	439	1
440	439	1
465	439	1
414	440	1
439	440	1
441	440	1
466	440	1
415	441	1
440	441	1
442	441	1
467	441	1
416	442	1
441	442	1
468	442	1
417	443	1
444	443	1
469	443	1
418	444	1
443	444	1
445	444	1
470	444	1
419	445	1
444	445	1
446	445	1
471	445	1
420	446	1
445	446	1
447	446	1
472	446	1
421	447	1
446	447	1
448	447	1
473	447	1
422	448	1
447	448	1
449	448	1
474	448	1
423	449	1
448	449	1
450	449	1
475	449	1
424	450	1
449	450	1
451	450	1
476	450	1
425	451	1
450	451	1
452	451	1
477	451	1
426	452	1
451	452	1
453	452	1
478	452	1
427	453	1
452	453	1
454	453	1
479	453	1
428	454	1
453	454	1
455	454	1
480	454	1
429	455	1
454	455	1
456	455	1
481	455	1
430	456	1
455	456	1
457	456	1
482	456	1
431	457	1
456	457	1
458	457	1
483	457	1
432	458	1
457	458	1
459	458	1
484	458	1
433	459	1
458	459	1
460	459	1
485	459	1
434	460	1
459	460	1
461	460	1
486	460	1
435	461	1
460	461	1
462	461	1
487	461	1
436	462	1
461	462	1
463	462	1
488	462	1
437	463	1
462	463	1
464	463	1
489	463	1
438	464	1
463	464	1
465	464	1
490	464	1
439	465	1
464	465	1
466	465	1
491	465	1
440	466	1
465	466	1
467	466	1
492	466	1
441	467	1
466	467	1
468	467	1
493	467	1
442	468	1
467	468	1
494	468	1
443	469	1
470	469	1
495	469	1
444	470	1
469	470	1
471	470	1
496	470	1
445	471	1
470	471	1
472	471	1
497	471	1
446	472	1
471	472	1
473	472	1
498	472	1
447	473	1
472	473	1
474	473	1
499	473	1
448	474	1
473	474	1
475	474	1
500	474	1
449	475	1
474	475	1
476	475	1
501	475	1
450	476	1
475	476	1
477	476	1
502	476	1
451	477	1
476	477	1
478	477	1
503	477	1
452	478	1
477	478	1
479	478	1
504	478	1
453	479	1
478	479	1
480	479	1
505	479	1
454	480	1
479	480	1
481	480	1
506	480	1
455	481	1
480	481	1
482	481	1
507	481	1
456	482	1
481	482	1
483	482	1
508	482	1
457	483	1
482	483	1
484	483	1
509	483	1
458	484	1
483	484	1
485	484	1
510	484	1
459	485	1
484	485	1
486	485	1
511	485	1
460	486	1
485	486	1
487	486	1
512	486	1
461	487	1
486	487	1
488	487	1
513	487	1
462	488	1
487	488	1
489	488	1
514	488	1
463	489	1
488	489	1
490	489	1
515	489	1
464	490	1
489	490	1
491	490	1
516	490	1
465	491	1
490	491	1
492	491	1
517	491	1
466	492	1
491	492	1
493	492	1
518	492	1
467	493	1
492	493	1
494	493	1
519	493	1
468	494	1
493	494	1
520	494	1
469	495	1
496	495	1
521	495	1
470	496	1
495	496	1
497	496	1
522	496	1
471	497	1
496	497	1
498	497	1
523	497	1
472	498	1
497	498	1
499	498	1
524	498	1
473	499	1
498	499	1
500	499	1
525	499	1
474	500	1
499	500	1
501	500	1
526	500	1
475	501	1
500	501	1
502	501	1
527	501	1
476	502	1
501	502	1
503	502	1
528	502	1
477	503	1
502	503	1
504	503	1
529	503	1
478	504	1
503	504	1
505	504	1
530	504	1
479	505	1
504	505	1
506	505	1
531	505	1
480	506	1
505	506	1
507	506	1
532	506	1
481	507	1
506	507	1
508	507	1
533	507	1
482	508	1
507	508	1
509	508	1
534	508	1
483	509	1
508	509	1
510	509	1
535	509	1
484	510	1
509	510	1
511	510	1
536	510	1
485	511	1
510	511	1
512	511	1
537	511	1
486	512	1
511	512	1
513	512	1
538	512	1
487	513	1
512	513	1
514	513	1
539	513	1
488	514	1
513	514	1
515	514	1
540	514	1
489	515	1
514	515	1
516	515	1
541	515	1
490	516	1
515	516	1
517	516	1
542	516	1
491	517	1
[truncated: 600 more rows]
