# Supplementary material for: Modeling metabolic networks of individual bacterial agents in heterogeneous and dynamic soil habitats (IndiMeSH)
Source: PLoS Comput Biol. 2019 Jun 19;15(6):e1007127. doi: 10.1371/journal.pcbi.1007127 (PMC6583959; doi:10.1371/journal.pcbi.1007127)
Supplement: S1 Data — (ZIP) [file pcbi.1007127.s007.zip › IndiMeSH_Suite/COMETSComparison/IO/Phys/NodeBoundaries.txt]

1	0
1	325
2	0
3	0
4	0
5	0
6	0
7	0
8	0
9	0
10	0
11	0
12	0
13	0
14	0
15	0
16	0
17	0
18	0
19	0
20	0
21	0
22	0
23	0
24	0
25	0
26	0
27	0
52	0
53	0
78	0
79	0
104	0
105	0
130	0
131	0
156	0
157	0
182	0
183	0
208	0
209	0
234	0
235	0
260	0
261	0
286	0
287	0
312	0
313	0
338	0
339	0
364	0
365	0
390	0
391	0
416	0
417	0
442	0
443	0
468	0
469	0
494	0
495	0
520	0
521	0
546	0
547	0
572	0
573	0
598	0
599	0
624	0
625	0
650	0
651	0
652	0
653	0
654	0
655	0
656	0
657	0
658	0
659	0
660	0
661	0
662	0
663	0
664	0
665	0
666	0
667	0
668	0
669	0
670	0
671	0
672	0
673	0
674	0
675	0
676	0
