# Supplementary material for: Modeling metabolic networks of individual bacterial agents in heterogeneous and dynamic soil habitats (IndiMeSH)
Source: PLoS Comput Biol. 2019 Jun 19;15(6):e1007127. doi: 10.1371/journal.pcbi.1007127 (PMC6583959; doi:10.1371/journal.pcbi.1007127)
Supplement: S1 Data — (ZIP) [file pcbi.1007127.s007.zip › IndiMeSH_Suite/COMETSComparison/IO/Phys/NodeCoordinates.txt]

0	0	0
0	0.0005	0
0	0.001	0
0	0.0015	0
0	0.002	0
0	0.0025	0
0	0.003	0
0	0.0035	0
0	0.004	0
0	0.0045	0
0	0.005	0
0	0.0055	0
0	0.006	0
0	0.0065	0
0	0.007	0
0	0.0075	0
0	0.008	0
0	0.0085	0
0	0.009	0
0	0.0095	0
0	0.01	0
0	0.0105	0
0	0.011	0
0	0.0115	0
0	0.012	0
0	0.0125	0
0.0005	0	0
0.0005	0.0005	0
0.0005	0.001	0
0.0005	0.0015	0
0.0005	0.002	0
0.0005	0.0025	0
0.0005	0.003	0
0.0005	0.0035	0
0.0005	0.004	0
0.0005	0.0045	0
0.0005	0.005	0
0.0005	0.0055	0
0.0005	0.006	0
0.0005	0.0065	0
0.0005	0.007	0
0.0005	0.0075	0
0.0005	0.008	0
0.0005	0.0085	0
0.0005	0.009	0
0.0005	0.0095	0
0.0005	0.01	0
0.0005	0.0105	0
0.0005	0.011	0
0.0005	0.0115	0
0.0005	0.012	0
0.0005	0.0125	0
0.001	0	0
0.001	0.0005	0
0.001	0.001	0
0.001	0.0015	0
0.001	0.002	0
0.001	0.0025	0
0.001	0.003	0
0.001	0.0035	0
0.001	0.004	0
0.001	0.0045	0
0.001	0.005	0
0.001	0.0055	0
0.001	0.006	0
0.001	0.0065	0
0.001	0.007	0
0.001	0.0075	0
0.001	0.008	0
0.001	0.0085	0
0.001	0.009	0
0.001	0.0095	0
0.001	0.01	0
0.001	0.0105	0
0.001	0.011	0
0.001	0.0115	0
0.001	0.012	0
0.001	0.0125	0
0.0015	0	0
0.0015	0.0005	0
0.0015	0.001	0
0.0015	0.0015	0
0.0015	0.002	0
0.0015	0.0025	0
0.0015	0.003	0
0.0015	0.0035	0
0.0015	0.004	0
0.0015	0.0045	0
0.0015	0.005	0
0.0015	0.0055	0
0.0015	0.006	0
0.0015	0.0065	0
0.0015	0.007	0
0.0015	0.0075	0
0.0015	0.008	0
0.0015	0.0085	0
0.0015	0.009	0
0.0015	0.0095	0
0.0015	0.01	0
0.0015	0.0105	0
0.0015	0.011	0
0.0015	0.0115	0
0.0015	0.012	0
0.0015	0.0125	0
0.002	0	0
0.002	0.0005	0
0.002	0.001	0
0.002	0.0015	0
0.002	0.002	0
0.002	0.0025	0
0.002	0.003	0
0.002	0.0035	0
0.002	0.004	0
0.002	0.0045	0
0.002	0.005	0
0.002	0.0055	0
0.002	0.006	0
0.002	0.0065	0
0.002	0.007	0
0.002	0.0075	0
0.002	0.008	0
0.002	0.0085	0
0.002	0.009	0
0.002	0.0095	0
0.002	0.01	0
0.002	0.0105	0
0.002	0.011	0
0.002	0.0115	0
0.002	0.012	0
0.002	0.0125	0
0.0025	0	0
0.0025	0.0005	0
0.0025	0.001	0
0.0025	0.0015	0
0.0025	0.002	0
0.0025	0.0025	0
0.0025	0.003	0
0.0025	0.0035	0
0.0025	0.004	0
0.0025	0.0045	0
0.0025	0.005	0
0.0025	0.0055	0
0.0025	0.006	0
0.0025	0.0065	0
0.0025	0.007	0
0.0025	0.0075	0
0.0025	0.008	0
0.0025	0.0085	0
0.0025	0.009	0
0.0025	0.0095	0
0.0025	0.01	0
0.0025	0.0105	0
0.0025	0.011	0
0.0025	0.0115	0
0.0025	0.012	0
0.0025	0.0125	0
0.003	0	0
0.003	0.0005	0
0.003	0.001	0
0.003	0.0015	0
0.003	0.002	0
0.003	0.0025	0
0.003	0.003	0
0.003	0.0035	0
0.003	0.004	0
0.003	0.0045	0
0.003	0.005	0
0.003	0.0055	0
0.003	0.006	0
0.003	0.0065	0
0.003	0.007	0
0.003	0.0075	0
0.003	0.008	0
0.003	0.0085	0
0.003	0.009	0
0.003	0.0095	0
0.003	0.01	0
0.003	0.0105	0
0.003	0.011	0
0.003	0.0115	0
0.003	0.012	0
0.003	0.0125	0
0.0035	0	0
0.0035	0.0005	0
0.0035	0.001	0
0.0035	0.0015	0
0.0035	0.002	0
0.0035	0.0025	0
0.0035	0.003	0
0.0035	0.0035	0
0.0035	0.004	0
0.0035	0.0045	0
0.0035	0.005	0
0.0035	0.0055	0
0.0035	0.006	0
0.0035	0.0065	0
0.0035	0.007	0
0.0035	0.0075	0
0.0035	0.008	0
0.0035	0.0085	0
0.0035	0.009	0
0.0035	0.0095	0
0.0035	0.01	0
0.0035	0.0105	0
0.0035	0.011	0
0.0035	0.0115	0
0.0035	0.012	0
0.0035	0.0125	0
0.004	0	0
0.004	0.0005	0
0.004	0.001	0
0.004	0.0015	0
0.004	0.002	0
0.004	0.0025	0
0.004	0.003	0
0.004	0.0035	0
0.004	0.004	0
0.004	0.0045	0
0.004	0.005	0
0.004	0.0055	0
0.004	0.006	0
0.004	0.0065	0
0.004	0.007	0
0.004	0.0075	0
0.004	0.008	0
0.004	0.0085	0
0.004	0.009	0
0.004	0.0095	0
0.004	0.01	0
0.004	0.0105	0
0.004	0.011	0
0.004	0.0115	0
0.004	0.012	0
0.004	0.0125	0
0.0045	0	0
0.0045	0.0005	0
0.0045	0.001	0
0.0045	0.0015	0
0.0045	0.002	0
0.0045	0.0025	0
0.0045	0.003	0
0.0045	0.0035	0
0.0045	0.004	0
0.0045	0.0045	0
0.0045	0.005	0
0.0045	0.0055	0
0.0045	0.006	0
0.0045	0.0065	0
0.0045	0.007	0
0.0045	0.0075	0
0.0045	0.008	0
0.0045	0.0085	0
0.0045	0.009	0
0.0045	0.0095	0
0.0045	0.01	0
0.0045	0.0105	0
0.0045	0.011	0
0.0045	0.0115	0
0.0045	0.012	0
0.0045	0.0125	0
0.005	0	0
0.005	0.0005	0
0.005	0.001	0
0.005	0.0015	0
0.005	0.002	0
0.005	0.0025	0
0.005	0.003	0
0.005	0.0035	0
0.005	0.004	0
0.005	0.0045	0
0.005	0.005	0
0.005	0.0055	0
0.005	0.006	0
0.005	0.0065	0
0.005	0.007	0
0.005	0.0075	0
0.005	0.008	0
0.005	0.0085	0
0.005	0.009	0
0.005	0.0095	0
0.005	0.01	0
0.005	0.0105	0
0.005	0.011	0
0.005	0.0115	0
0.005	0.012	0
0.005	0.0125	0
0.0055	0	0
0.0055	0.0005	0
0.0055	0.001	0
0.0055	0.0015	0
0.0055	0.002	0
0.0055	0.0025	0
0.0055	0.003	0
0.0055	0.0035	0
0.0055	0.004	0
0.0055	0.0045	0
0.0055	0.005	0
0.0055	0.0055	0
0.0055	0.006	0
0.0055	0.0065	0
0.0055	0.007	0
0.0055	0.0075	0
0.0055	0.008	0
0.0055	0.0085	0
0.0055	0.009	0
0.0055	0.0095	0
0.0055	0.01	0
0.0055	0.0105	0
0.0055	0.011	0
0.0055	0.0115	0
0.0055	0.012	0
0.0055	0.0125	0
0.006	0	0
0.006	0.0005	0
0.006	0.001	0
0.006	0.0015	0
0.006	0.002	0
0.006	0.0025	0
0.006	0.003	0
0.006	0.0035	0
0.006	0.004	0
0.006	0.0045	0
0.006	0.005	0
0.006	0.0055	0
0.006	0.006	0
0.006	0.0065	0
0.006	0.007	0
0.006	0.0075	0
0.006	0.008	0
0.006	0.0085	0
0.006	0.009	0
0.006	0.0095	0
0.006	0.01	0
0.006	0.0105	0
0.006	0.011	0
0.006	0.0115	0
0.006	0.012	0
0.006	0.0125	0
0.0065	0	0
0.0065	0.0005	0
0.0065	0.001	0
0.0065	0.0015	0
0.0065	0.002	0
0.0065	0.0025	0
0.0065	0.003	0
0.0065	0.0035	0
0.0065	0.004	0
0.0065	0.0045	0
0.0065	0.005	0
0.0065	0.0055	0
0.0065	0.006	0
0.0065	0.0065	0
0.0065	0.007	0
0.0065	0.0075	0
0.0065	0.008	0
0.0065	0.0085	0
0.0065	0.009	0
0.0065	0.0095	0
0.0065	0.01	0
0.0065	0.0105	0
0.0065	0.011	0
0.0065	0.0115	0
0.0065	0.012	0
0.0065	0.0125	0
0.007	0	0
0.007	0.0005	0
0.007	0.001	0
0.007	0.0015	0
0.007	0.002	0
0.007	0.0025	0
0.007	0.003	0
0.007	0.0035	0
0.007	0.004	0
0.007	0.0045	0
0.007	0.005	0
0.007	0.0055	0
0.007	0.006	0
0.007	0.0065	0
0.007	0.007	0
0.007	0.0075	0
0.007	0.008	0
0.007	0.0085	0
0.007	0.009	0
0.007	0.0095	0
0.007	0.01	0
0.007	0.0105	0
0.007	0.011	0
0.007	0.0115	0
0.007	0.012	0
0.007	0.0125	0
0.0075	0	0
0.0075	0.0005	0
0.0075	0.001	0
0.0075	0.0015	0
0.0075	0.002	0
0.0075	0.0025	0
0.0075	0.003	0
0.0075	0.0035	0
0.0075	0.004	0
0.0075	0.0045	0
0.0075	0.005	0
0.0075	0.0055	0
0.0075	0.006	0
0.0075	0.0065	0
0.0075	0.007	0
0.0075	0.0075	0
0.0075	0.008	0
0.0075	0.0085	0
0.0075	0.009	0
0.0075	0.0095	0
0.0075	0.01	0
0.0075	0.0105	0
0.0075	0.011	0
0.0075	0.0115	0
0.0075	0.012	0
0.0075	0.0125	0
0.008	0	0
0.008	0.0005	0
0.008	0.001	0
0.008	0.0015	0
0.008	0.002	0
0.008	0.0025	0
0.008	0.003	0
0.008	0.0035	0
0.008	0.004	0
0.008	0.0045	0
0.008	0.005	0
0.008	0.0055	0
0.008	0.006	0
0.008	0.0065	0
0.008	0.007	0
0.008	0.0075	0
0.008	0.008	0
0.008	0.0085	0
0.008	0.009	0
0.008	0.0095	0
0.008	0.01	0
0.008	0.0105	0
0.008	0.011	0
0.008	0.0115	0
0.008	0.012	0
0.008	0.0125	0
0.0085	0	0
0.0085	0.0005	0
0.0085	0.001	0
0.0085	0.0015	0
0.0085	0.002	0
0.0085	0.0025	0
0.0085	0.003	0
0.0085	0.0035	0
0.0085	0.004	0
0.0085	0.0045	0
0.0085	0.005	0
0.0085	0.0055	0
0.0085	0.006	0
0.0085	0.0065	0
0.0085	0.007	0
0.0085	0.0075	0
0.0085	0.008	0
0.0085	0.0085	0
0.0085	0.009	0
0.0085	0.0095	0
0.0085	0.01	0
0.0085	0.0105	0
0.0085	0.011	0
0.0085	0.0115	0
0.0085	0.012	0
0.0085	0.0125	0
0.009	0	0
0.009	0.0005	0
0.009	0.001	0
0.009	0.0015	0
0.009	0.002	0
0.009	0.0025	0
0.009	0.003	0
0.009	0.0035	0
0.009	0.004	0
0.009	0.0045	0
0.009	0.005	0
0.009	0.0055	0
0.009	0.006	0
0.009	0.0065	0
0.009	0.007	0
0.009	0.0075	0
0.009	0.008	0
0.009	0.0085	0
0.009	0.009	0
0.009	0.0095	0
0.009	0.01	0
0.009	0.0105	0
0.009	0.011	0
0.009	0.0115	0
0.009	0.012	0
0.009	0.0125	0
0.0095	0	0
0.0095	0.0005	0
0.0095	0.001	0
0.0095	0.0015	0
0.0095	0.002	0
0.0095	0.0025	0
0.0095	0.003	0
0.0095	0.0035	0
0.0095	0.004	0
0.0095	0.0045	0
0.0095	0.005	0
0.0095	0.0055	0
0.0095	0.006	0
0.0095	0.0065	0
0.0095	0.007	0
0.0095	0.0075	0
0.0095	0.008	0
0.0095	0.0085	0
0.0095	0.009	0
0.0095	0.0095	0
0.0095	0.01	0
0.0095	0.0105	0
0.0095	0.011	0
0.0095	0.0115	0
0.0095	0.012	0
0.0095	0.0125	0
0.01	0	0
0.01	0.0005	0
0.01	0.001	0
0.01	0.0015	0
0.01	0.002	0
0.01	0.0025	0
0.01	0.003	0
0.01	0.0035	0
0.01	0.004	0
0.01	0.0045	0
0.01	0.005	0
0.01	0.0055	0
0.01	0.006	0
0.01	0.0065	0
0.01	0.007	0
0.01	0.0075	0
0.01	0.008	0
0.01	0.0085	0
0.01	0.009	0
0.01	0.0095	0
0.01	0.01	0
0.01	0.0105	0
0.01	0.011	0
0.01	0.0115	0
0.01	0.012	0
0.01	0.0125	0
0.0105	0	0
0.0105	0.0005	0
0.0105	0.001	0
0.0105	0.0015	0
0.0105	0.002	0
0.0105	0.0025	0
0.0105	0.003	0
0.0105	0.0035	0
0.0105	0.004	0
0.0105	0.0045	0
0.0105	0.005	0
0.0105	0.0055	0
0.0105	0.006	0
0.0105	0.0065	0
0.0105	0.007	0
0.0105	0.0075	0
0.0105	0.008	0
0.0105	0.0085	0
0.0105	0.009	0
0.0105	0.0095	0
0.0105	0.01	0
0.0105	0.0105	0
0.0105	0.011	0
0.0105	0.0115	0
0.0105	0.012	0
0.0105	0.0125	0
0.011	0	0
0.011	0.0005	0
0.011	0.001	0
0.011	0.0015	0
0.011	0.002	0
0.011	0.0025	0
0.011	0.003	0
0.011	0.0035	0
0.011	0.004	0
0.011	0.0045	0
0.011	0.005	0
0.011	0.0055	0
0.011	0.006	0
0.011	0.0065	0
0.011	0.007	0
0.011	0.0075	0
0.011	0.008	0
0.011	0.0085	0
0.011	0.009	0
0.011	0.0095	0
0.011	0.01	0
0.011	0.0105	0
0.011	0.011	0
0.011	0.0115	0
0.011	0.012	0
0.011	0.0125	0
0.0115	0	0
0.0115	0.0005	0
0.0115	0.001	0
0.0115	0.0015	0
0.0115	0.002	0
0.0115	0.0025	0
0.0115	0.003	0
0.0115	0.0035	0
0.0115	0.004	0
0.0115	0.0045	0
0.0115	0.005	0
0.0115	0.0055	0
0.0115	0.006	0
0.0115	0.0065	0
0.0115	0.007	0
0.0115	0.0075	0
0.0115	0.008	0
0.0115	0.0085	0
0.0115	0.009	0
0.0115	0.0095	0
0.0115	0.01	0
0.0115	0.0105	0
0.0115	0.011	0
0.0115	0.0115	0
0.0115	0.012	0
0.0115	0.0125	0
0.012	0	0
0.012	0.0005	0
0.012	0.001	0
0.012	0.0015	0
0.012	0.002	0
0.012	0.0025	0
0.012	0.003	0
0.012	0.0035	0
0.012	0.004	0
0.012	0.0045	0
0.012	0.005	0
0.012	0.0055	0
0.012	0.006	0
0.012	0.0065	0
0.012	0.007	0
0.012	0.0075	0
0.012	0.008	0
0.012	0.0085	0
0.012	0.009	0
0.012	0.0095	0
0.012	0.01	0
0.012	0.0105	0
0.012	0.011	0
0.012	0.0115	0
0.012	0.012	0
0.012	0.0125	0
0.0125	0	0
0.0125	0.0005	0
0.0125	0.001	0
0.0125	0.0015	0
0.0125	0.002	0
0.0125	0.0025	0
0.0125	0.003	0
0.0125	0.0035	0
0.0125	0.004	0
0.0125	0.0045	0
0.0125	0.005	0
0.0125	0.0055	0
0.0125	0.006	0
0.0125	0.0065	0
0.0125	0.007	0
0.0125	0.0075	0
0.0125	0.008	0
0.0125	0.0085	0
0.0125	0.009	0
0.0125	0.0095	0
0.0125	0.01	0
0.0125	0.0105	0
0.0125	0.011	0
0.0125	0.0115	0
0.0125	0.012	0
0.0125	0.0125	0
