# Supplementary material for: Modeling metabolic networks of individual bacterial agents in heterogeneous and dynamic soil habitats (IndiMeSH)
Source: PLoS Comput Biol. 2019 Jun 19;15(6):e1007127. doi: 10.1371/journal.pcbi.1007127 (PMC6583959; doi:10.1371/journal.pcbi.1007127)
Supplement: S1 Data — (ZIP) [file pcbi.1007127.s007.zip › IndiMeSH_Suite/GlucosePerfusion/IO/Bio/InoculationSpec1.txt]

1	49
2	44
3	42
4	42
5	44
6	72
7	63
8	102
9	57
10	89
11	95
12	95
13	74
14	82
15	62
16	101
17	61
18	70
19	49
20	66
21	57
22	46
23	70
24	60
25	105
26	101
27	100
28	108
29	94
30	84
31	99
32	105
33	111
34	102
35	93
36	118
37	105
38	105
39	84
40	59
41	52
42	34
43	44
44	76
45	100
46	88
47	83
48	102
49	101
50	103
51	129
52	126
53	119
54	87
55	110
56	96
57	100
58	98
59	113
60	106
61	125
62	90
63	94
64	116
65	101
66	73
67	90
68	42
69	84
70	98
71	105
72	92
73	98
74	103
75	97
76	104
77	113
78	134
79	105
80	111
81	107
82	110
83	103
84	115
85	103
86	89
87	120
88	116
89	110
90	97
91	102
92	87
93	89
94	62
95	46
96	55
97	63
98	80
99	118
100	112
101	98
102	132
103	105
104	134
105	133
106	124
107	121
108	142
109	148
110	129
111	126
112	145
113	127
114	104
115	130
116	128
117	115
118	116
119	119
120	107
121	90
122	90
123	94
124	93
125	54
126	66
127	42
128	66
129	100
130	100
131	103
132	111
133	134
134	113
135	134
136	151
137	147
138	163
139	144
140	156
141	133
142	134
143	153
144	137
145	152
146	122
147	149
148	118
149	143
150	103
151	115
152	133
153	109
154	111
155	109
156	95
157	97
158	87
159	103
160	41
161	82
162	101
163	119
164	119
165	133
166	130
167	142
168	143
169	150
170	143
171	155
172	181
173	179
174	165
175	193
176	151
177	187
178	165
179	175
180	154
181	176
182	144
183	154
184	156
185	143
186	144
187	144
188	116
189	110
190	105
191	80
192	111
193	85
194	71
195	66
196	58
197	64
198	99
199	116
200	122
201	108
202	126
203	127
204	131
205	156
206	184
207	183
208	192
209	188
210	208
211	200
212	224
213	207
214	215
215	151
216	200
217	203
218	216
219	192
220	178
221	153
222	162
223	145
224	141
225	128
226	111
227	116
228	120
229	105
230	76
231	93
232	97
233	39
234	69
235	98
236	106
237	92
238	109
239	122
240	149
241	149
242	136
243	161
244	184
245	212
246	215
247	211
248	232
249	217
250	255
251	240
252	259
253	243
254	234
255	190
256	237
257	184
258	223
259	187
260	188
261	185
262	169
263	118
264	142
265	110
266	109
267	105
268	101
269	109
270	91
271	63
272	44
273	45
274	86
275	94
276	106
277	126
278	137
279	158
280	147
281	160
282	164
283	195
284	206
285	251
286	259
287	303
288	328
289	296
290	305
291	268
292	335
293	275
294	318
295	269
296	319
297	270
298	258
299	228
300	218
301	197
302	188
303	151
304	165
305	128
306	133
307	112
308	98
309	96
310	85
311	98
312	58
313	47
314	67
315	105
316	101
317	129
318	114
319	148
320	147
321	172
322	148
323	201
324	223
325	256
326	284
327	375
328	291
329	352
330	318
331	405
332	365
333	372
334	375
335	360
336	284
337	303
338	312
339	281
340	238
341	243
342	239
343	202
344	177
345	175
346	131
347	137
348	127
349	116
350	115
351	112
352	85
353	100
354	57
355	63
356	107
357	106
358	121
359	99
360	118
361	151
362	146
363	177
364	184
365	193
366	232
367	274
368	338
369	306
370	383
371	532
372	396
373	451
374	370
375	385
376	423
377	479
378	330
379	472
380	341
381	384
382	284
383	271
384	257
385	236
386	221
387	216
388	162
389	126
390	130
391	136
392	123
393	87
394	99
395	93
396	74
397	40
398	85
399	95
400	103
401	115
402	107
403	125
404	142
405	144
406	170
407	232
408	250
409	294
410	346
411	373
412	403
413	433
414	589
415	627
416	840
417	478
418	485
419	814
420	776
421	504
422	449
423	457
424	469
425	360
426	351
427	287
428	260
429	209
430	195
431	154
432	158
433	155
434	117
435	111
436	100
437	101
438	113
439	84
440	54
441	57
442	86
443	93
444	129
445	120
446	133
447	151
448	139
449	166
450	203
451	214
452	239
453	277
454	341
455	392
456	759
457	634
458	1120
459	559
460	693
461	1227
462	2164
463	1292
464	1470
465	443
466	595
467	453
468	472
469	480
470	345
471	343
472	312
473	251
474	248
475	181
476	169
477	147
478	136
479	116
480	125
481	96
482	95
483	101
484	87
485	69
486	102
487	98
488	110
489	99
490	133
491	137
492	166
493	147
494	192
495	220
496	297
497	305
498	374
499	420
500	464
501	1153
502	768
503	1898
504	2104
505	1761
506	2489
507	1045
508	920
509	2116
510	2158
511	1237
512	1532
513	418
514	340
515	325
516	307
517	281
518	252
519	184
520	189
521	159
522	154
523	148
524	146
525	110
526	88
527	97
528	104
529	40
530	70
531	135
532	95
533	113
534	94
535	149
536	155
537	170
538	184
539	227
540	259
541	292
542	403
543	483
544	394
545	809
546	760
547	1913
548	1124
549	1042
550	1008
551	2391
552	2391
553	2420
554	1099
555	2903
556	2521
557	1047
558	629
559	786
560	394
561	289
562	266
563	297
564	208
565	205
566	169
567	156
568	139
569	127
570	97
571	115
572	102
573	94
574	69
575	48
576	87
577	74
578	100
579	118
580	121
581	129
582	139
583	164
584	208
585	246
586	226
587	319
588	375
589	355
590	850
591	1109
592	2518
593	2670
594	1174
595	3024
596	1079
597	1355
598	2668
599	2994
600	2199
601	1207
602	2067
603	2526
604	801
605	902
606	757
607	403
608	321
609	327
610	247
611	241
612	190
613	168
614	143
615	149
616	121
617	110
618	90
619	95
620	62
621	60
622	81
623	99
624	104
625	105
626	137
627	141
628	144
629	204
630	197
631	263
632	273
633	275
634	355
635	416
636	485
637	1452
638	2532
639	1899
640	2693
641	3562
642	5237
643	9449
644	8162
645	4759
646	4464
647	4061
648	2677
649	1227
650	2097
651	1525
652	623
653	366
654	330
655	316
656	238
657	228
658	174
659	187
660	165
661	157
662	146
663	121
664	91
665	75
666	61
667	65
668	121
669	94
670	115
671	93
672	131
673	143
674	163
675	193
676	198
677	219
678	252
679	357
680	387
681	706
682	991
683	1815
684	1076
685	945
686	4320
687	8163
688	10759
689	8374
690	6030
691	1415
692	9479
693	6993
694	3880
695	2477
696	2876
697	1712
698	790
699	605
700	327
701	356
702	278
703	227
704	221
705	159
706	148
707	162
708	143
709	120
710	107
711	101
712	89
713	59
714	90
715	85
716	102
717	105
718	125
719	132
720	180
721	175
722	223
723	242
724	262
725	353
726	464
727	425
728	505
729	1906
730	2819
731	1070
732	1413
733	6704
734	11076
735	9382
736	8275
737	1645
738	6630
739	8852
740	3394
741	2602
742	2249
743	1849
744	726
745	458
746	466
747	345
748	287
749	242
750	223
751	160
752	167
753	166
754	135
755	114
756	122
757	113
758	51
759	56
760	97
761	83
762	97
763	122
764	133
765	148
766	172
767	190
768	216
769	236
770	258
771	333
772	448
773	397
774	534
775	847
776	2723
777	2595
778	4076
779	1448
780	6207
781	1530
782	10143
783	1251
784	8650
785	7826
786	4429
787	2795
788	2296
789	887
790	947
791	565
792	420
793	326
794	302
795	234
796	226
797	173
798	171
799	172
800	117
801	115
802	97
803	103
804	74
805	57
806	100
807	89
808	140
809	123
810	111
811	140
812	166
813	192
814	214
815	275
816	294
817	312
818	427
819	564
820	1037
821	1598
822	2028
823	1019
824	1232
825	975
826	1241
827	8072
828	1492
829	1263
830	7363
831	1113
832	3424
833	1658
834	926
835	1174
836	1307
837	643
838	501
839	334
840	289
841	251
842	232
843	185
844	167
845	165
846	138
847	119
848	104
849	98
850	69
851	67
852	102
853	86
854	111
855	125
856	131
857	168
858	198
859	214
860	217
861	260
862	299
863	406
864	368
865	1016
866	560
867	2022
868	2516
869	840
870	2222
871	3277
872	1299
873	6359
874	6627
875	1408
876	1068
877	2314
878	2796
879	2426
880	648
881	882
882	396
883	340
884	322
885	272
886	220
887	235
888	177
889	137
890	131
891	119
892	114
893	134
894	99
895	70
896	48
897	89
898	91
899	131
900	138
901	104
902	161
903	156
904	163
905	204
906	217
907	322
908	390
909	366
910	420
911	482
912	754
913	733
914	3190
915	2101
916	962
917	2540
918	5589
919	4759
920	4456
921	2420
922	2610
923	1545
924	835
925	830
926	833
927	468
928	377
929	316
930	227
931	224
932	192
933	174
934	142
935	125
936	123
937	121
938	111
939	120
940	76
941	61
942	115
943	94
944	116
945	125
946	116
947	145
948	139
949	164
950	208
951	235
952	264
953	298
954	435
955	364
956	512
957	527
958	466
959	814
960	1846
961	1088
962	2750
963	2639
964	1141
965	3475
966	3364
967	2210
968	833
969	580
970	399
971	642
972	382
973	348
974	292
975	261
976	230
977	207
978	163
979	154
980	133
981	117
982	121
983	98
984	77
985	57
986	33
987	87
988	105
989	117
990	105
991	115
992	128
993	146
994	166
995	190
996	221
997	240
998	271
999	246
1000	424
1001	374
1002	752
1003	800
1004	1221
1005	560
1006	1963
1007	978
1008	1075
1009	809
1010	925
1011	1270
1012	1288
1013	418
1014	454
1015	420
1016	393
1017	358
1018	317
1019	248
1020	242
1021	229
1022	218
1023	184
1024	152
1025	133
1026	106
1027	105
1028	104
1029	75
1030	57
1031	87
1032	94
1033	107
1034	128
1035	141
1036	162
1037	154
1038	178
1039	209
1040	229
1041	300
1042	269
1043	314
1044	308
1045	454
1046	412
1047	428
1048	431
1049	566
1050	599
1051	662
1052	516
1053	575
1054	456
1055	663
1056	369
1057	354
1058	298
1059	301
1060	292
1061	300
1062	222
1063	217
1064	207
1065	193
1066	168
1067	142
1068	121
1069	104
1070	125
1071	109
1072	42
1073	44
1074	96
1075	109
1076	109
1077	114
1078	154
1079	129
1080	156
1081	155
1082	185
1083	181
1084	239
1085	219
1086	318
1087	308
1088	336
1089	421
1090	351
1091	500
1092	675
1093	410
1094	1140
1095	656
1096	765
1097	485
1098	380
1099	402
1100	406
1101	304
1102	295
1103	274
1104	262
1105	229
1106	202
1107	167
1108	202
1109	155
1110	154
1111	139
1112	120
1113	106
1114	80
1115	72
1116	101
1117	120
1118	101
1119	116
1120	124
1121	167
1122	195
1123	167
1124	194
1125	207
1126	215
1127	218
1128	275
1129	301
1130	325
1131	398
1132	286
1133	555
1134	367
1135	559
1136	460
1137	399
1138	450
1139	369
1140	321
1141	283
1142	255
1143	255
1144	217
1145	249
1146	195
1147	162
1148	147
1149	134
1150	151
1151	133
1152	110
1153	115
1154	89
1155	66
1156	39
1157	75
1158	84
1159	106
1160	123
1161	102
1162	146
1163	140
1164	154
1165	145
1166	149
1167	178
1168	230
1169	231
1170	292
1171	247
1172	341
1173	306
1174	354
1175	300
1176	345
1177	307
1178	309
1179	343
1180	374
1181	270
1182	283
1183	206
1184	240
1185	211
1186	194
1187	171
1188	191
1189	137
1190	142
1191	140
1192	140
1193	137
1194	104
1195	51
1196	63
1197	123
1198	105
1199	120
1200	97
1201	125
1202	132
1203	125
1204	137
1205	168
1206	178
1207	208
1208	215
1209	262
1210	253
1211	269
1212	283
1213	325
1214	265
1215	353
1216	272
1217	287
1218	267
1219	326
1220	250
1221	238
1222	183
1223	215
1224	181
1225	167
1226	151
1227	148
1228	131
1229	136
1230	124
1231	115
1232	99
1233	95
1234	62
1235	96
1236	115
1237	107
1238	108
1239	150
1240	131
1241	141
1242	137
1243	132
1244	184
1245	179
1246	190
1247	193
1248	218
1249	248
1250	240
1251	204
1252	245
1253	226
1254	239
1255	224
1256	228
1257	195
1258	207
1259	179
1260	182
1261	181
1262	175
1263	154
1264	130
1265	146
1266	129
1267	123
1268	129
1269	73
1270	59
1271	45
1272	98
1273	119
1274	96
1275	105
1276	105
1277	126
1278	174
1279	126
1280	152
1281	162
1282	189
1283	168
1284	207
1285	178
1286	206
1287	180
1288	221
1289	195
1290	202
1291	180
1292	207
1293	166
1294	180
1295	146
1296	164
1297	140
1298	141
1299	141
1300	137
1301	118
1302	126
1303	120
1304	109
1305	66
1306	84
1307	122
1308	110
1309	126
1310	96
1311	132
1312	127
1313	142
1314	155
1315	157
1316	144
1317	170
1318	161
1319	178
1320	150
1321	187
1322	166
1323	142
1324	145
1325	146
1326	156
1327	168
1328	150
1329	152
1330	122
1331	117
1332	127
1333	129
1334	122
1335	119
1336	73
1337	69
1338	64
1339	105
1340	108
1341	122
1342	89
1343	116
1344	115
1345	121
1346	134
1347	143
1348	163
1349	163
1350	142
1351	150
1352	163
1353	142
1354	159
1355	135
1356	157
1357	140
1358	125
1359	123
1360	154
1361	127
1362	116
1363	109
1364	113
1365	82
1366	68
1367	59
1368	98
1369	122
1370	118
1371	118
1372	119
1373	124
1374	124
1375	133
1376	159
1377	141
1378	163
1379	146
1380	159
1381	113
1382	114
1383	138
1384	148
1385	135
1386	113
1387	141
1388	136
1389	117
1390	123
1391	124
1392	92
1393	73
1394	98
1395	127
1396	90
1397	112
1398	106
1399	108
1400	122
1401	117
1402	133
1403	135
1404	111
1405	126
1406	121
1407	134
1408	108
1409	133
1410	130
1411	140
1412	119
1413	125
1414	67
1415	90
1416	66
1417	72
1418	47
1419	82
1420	63
1421	124
1422	124
1423	128
1424	110
1425	121
1426	116
1427	135
1428	109
1429	133
1430	123
1431	116
1432	99
1433	118
1434	88
1435	83
1436	88
1437	53
1438	78
1439	43
1440	95
1441	49
1442	82
1443	52
1444	87
1445	56
1446	75
1447	39
