# Supplementary material for: Modeling metabolic networks of individual bacterial agents in heterogeneous and dynamic soil habitats (IndiMeSH)
Source: PLoS Comput Biol. 2019 Jun 19;15(6):e1007127. doi: 10.1371/journal.pcbi.1007127 (PMC6583959; doi:10.1371/journal.pcbi.1007127)
Supplement: S1 Data — (ZIP) [file pcbi.1007127.s007.zip › IndiMeSH_Suite/GlucosePerfusion/IO/Phys/Geometry.txt]

1.6155e-05	117
5.6761e-06	123
9.4372e-06	142
9.1863e-06	121
1.5383e-05	70
7.9364e-06	136
6.0765e-06	94
6.8474e-06	63
9.5431e-06	51
8.1739e-06	36
4.4632e-06	51
1.4577e-05	142
7.1332e-06	44
2.9443e-05	131
8.8814e-06	49
7.9313e-06	133
9.3138e-06	102
9.9298e-06	54
1.1585e-05	126
3.0935e-05	125
3.5722e-06	42
5.5447e-06	51
6.4746e-06	103
1.0345e-05	70
7.49e-06	63
1.1666e-05	125
4.6376e-06	104
1.5434e-05	113
1.0137e-05	114
1.0452e-05	142
5.0028e-06	45
6.7514e-06	103
9.6657e-06	89
6.2302e-06	94
1.3149e-05	57
6.6252e-06	120
6.1624e-06	61
1.1153e-05	54
5.8587e-06	135
1.4141e-05	34
4.375e-06	35
6.3276e-06	83
2.3383e-05	38
5.9884e-06	148
7.1752e-06	106
1.0199e-05	109
1.0583e-05	70
3.5674e-05	88
1.7326e-05	32
7.0394e-06	55
1.2242e-05	134
1.7504e-05	39
8.7386e-06	68
2.8407e-06	130
7.7366e-06	104
4.8421e-06	140
1.179e-05	137
8.4978e-06	60
1.4681e-05	145
5.5383e-06	85
1.5423e-05	137
5.1656e-06	86
1.8278e-05	101
9.7365e-06	32
1.5715e-05	118
4.5576e-06	80
1.3449e-05	45
6.7551e-06	102
4.324e-06	31
1.6235e-05	143
1.086e-05	113
8.301e-06	63
9.9623e-06	121
7.1157e-06	109
4.7012e-06	65
3.2983e-06	95
3.9759e-06	38
7.1652e-06	112
1.2287e-05	141
8.5116e-06	86
9.5301e-06	75
7.216e-06	141
1.0368e-05	32
1.3139e-05	142
6.2902e-06	114
4.9151e-06	129
1.1563e-05	133
6.5975e-06	44
3.1425e-06	115
1.0048e-05	97
1.1864e-05	93
1.2468e-05	68
1.0656e-05	50
8.6154e-06	69
9.4811e-06	111
2.2315e-05	93
9.1419e-06	103
7.5758e-06	122
1.7262e-05	50
1.5451e-05	90
2.0043e-05	122
1.4112e-05	67
1.1645e-05	131
1.7248e-05	112
8.2705e-06	70
7.7968e-06	95
6.1133e-06	131
2.0292e-05	60
2.7124e-05	33
1.4462e-05	103
6.77e-06	95
5.0666e-06	58
5.8418e-06	141
9.1897e-06	143
4.8714e-06	89
4.2989e-06	114
4.388e-06	92
1.1062e-05	65
3.4122e-06	32
1.1284e-05	66
1.0924e-05	110
5.4314e-06	49
5.721e-06	58
6.8043e-06	136
6.618e-06	103
1.3345e-05	108
8.3582e-06	39
5.9821e-06	57
1.135e-05	124
1.4211e-05	106
3.9582e-06	39
1.5796e-05	109
5.499e-06	93
3.5691e-06	144
9.2662e-06	33
1.526e-05	118
1.5945e-05	78
7.4283e-06	113
1.2389e-05	39
8.4353e-06	121
8.1689e-06	37
1.5402e-05	108
1.0012e-05	91
1.4088e-05	94
1.1273e-05	119
6.5957e-06	63
1.1603e-05	59
8.3155e-06	122
5.0143e-06	146
9.8511e-06	50
8.913e-06	76
6.9824e-06	42
9.458e-06	143
5.9935e-06	127
2.1972e-05	118
4.2098e-06	126
4.3205e-06	99
1.4696e-05	74
6.2245e-06	50
6.6122e-06	137
6.6168e-06	139
1.3664e-05	122
9.4599e-06	74
1.1311e-05	90
3.715e-06	110
3.8545e-06	65
9.9178e-06	48
3.6793e-06	67
2.1948e-05	72
1.0405e-05	47
1.658e-05	56
3.8721e-06	97
1.1501e-05	37
1.1275e-05	81
1.5363e-05	116
7.5884e-06	136
4.6867e-06	103
6.3717e-06	86
6.9756e-06	128
7.676e-06	69
8.0875e-06	76
1.0085e-05	47
2.4149e-05	109
6.025e-06	34
6.5248e-06	59
2.0479e-05	148
2.8686e-05	144
6.327e-06	148
3.6214e-06	39
1.1305e-05	54
6.4131e-06	81
8.6236e-06	95
8.5321e-06	86
1.0416e-05	106
4.8209e-06	91
1.0005e-05	126
7.3436e-06	116
4.4249e-06	99
8.3643e-06	49
5.4571e-06	106
3.4604e-05	142
9.1589e-06	148
8.5373e-06	117
8.023e-06	53
8.4603e-06	134
1.5894e-05	46
4.646e-06	120
6.2233e-06	36
1.4433e-05	108
1.1168e-05	38
8.1647e-06	141
1.6952e-05	51
8.532e-06	41
1.4004e-05	67
8.931e-06	111
2.0834e-05	55
1.3231e-05	147
1.2168e-05	35
5.9698e-06	90
7.2644e-06	107
1.0727e-05	79
1.0253e-05	37
4.5591e-06	106
1.0194e-05	56
1.057e-05	106
3.883e-06	78
5.1923e-06	126
1.7838e-05	136
6.9167e-06	124
5.241e-06	115
7.5443e-06	81
1.613e-05	108
1.0953e-05	40
3.0894e-06	76
6.8939e-06	83
4.218e-06	79
6.7014e-06	63
3.6455e-06	58
1.2267e-05	119
1.4537e-05	136
1.3334e-05	123
1.4343e-05	35
1.61e-05	97
6.0871e-06	101
7.0327e-06	60
4.6473e-06	78
3.5333e-06	127
5.7498e-06	67
4.8102e-06	89
9.1729e-06	124
7.4926e-06	84
1.099e-05	130
5.7542e-06	112
1.0502e-05	41
9.8091e-06	148
4.1223e-06	98
3.5454e-06	55
2.9702e-06	42
6.5639e-06	38
9.3051e-06	34
1.1388e-05	71
5.591e-06	97
7.318e-06	132
3.0596e-06	106
2.0759e-05	102
6.1666e-06	56
1.0677e-05	61
4.1943e-06	109
7.0876e-06	70
1.4074e-05	93
5.0458e-06	45
1.1321e-05	85
5.1195e-06	150
1.2143e-05	78
1.1293e-05	38
8.4372e-06	66
2.0874e-05	97
4.187e-06	119
1.1522e-05	69
2.0743e-05	90
1.0359e-05	106
1.2497e-05	121
8.1929e-06	114
1.3565e-05	47
3.8283e-06	139
5.2406e-06	76
5.3445e-06	94
5.207e-06	149
2.7705e-05	145
2.0256e-05	129
6.6745e-06	81
1.102e-05	129
4.0952e-06	84
6.4079e-06	76
7.7907e-06	115
1.0332e-05	59
1.5795e-05	52
1.1972e-05	59
8.861e-06	65
1.6086e-05	35
8.1995e-06	97
1.2187e-05	144
2.3382e-05	125
5.1465e-06	59
7.8336e-06	114
5.6312e-06	32
4.2632e-06	123
1.4278e-05	70
7.1923e-06	69
4.0035e-06	122
5.5138e-06	77
1.4247e-05	57
1.214e-05	98
9.4331e-06	57
4.2301e-06	50
6.9949e-06	78
5.6771e-06	33
1.6834e-05	81
6.541e-06	31
1.3371e-05	36
1.9924e-05	53
1.6822e-05	55
1.1998e-05	103
4.8639e-06	58
2.6812e-05	98
4.7909e-06	97
6.4679e-06	71
8.8755e-06	149
1.2727e-05	48
1.0178e-05	133
6.1206e-06	125
5.591e-06	93
4.4e-06	33
7.4702e-06	62
7.8068e-06	150
8.3702e-06	116
7.4706e-06	57
1.1345e-05	107
8.3699e-06	45
6.7794e-06	97
7.8477e-06	125
1.9405e-05	80
9.2234e-06	41
1.4766e-05	101
7.4738e-06	107
6.4219e-06	46
1.7273e-05	134
1.1942e-05	89
6.7261e-06	64
1.7132e-05	68
7.9993e-06	110
8.6682e-06	91
8.7338e-06	84
8.3123e-06	70
1.0226e-05	98
4.55e-06	32
1.1593e-05	97
2.8023e-06	143
8.8724e-06	88
5.26e-06	70
1.11e-05	127
5.5506e-06	48
1.3478e-05	40
6.418e-06	84
5.7298e-06	86
1.0172e-05	119
7.5302e-06	114
6.9751e-06	94
6.882e-06	55
1.3346e-05	49
7.0872e-06	79
8.4788e-06	83
6.7497e-06	148
8.2285e-06	142
6.1636e-06	67
1.1412e-05	134
1.0135e-05	98
1.3347e-05	96
1.0082e-05	132
1.0438e-05	125
9.7873e-06	95
1.8578e-05	31
8.4236e-06	75
7.5467e-06	83
1.0209e-05	106
7.4025e-06	48
4.7852e-06	98
6.7518e-06	79
6.8734e-06	37
1.1165e-05	47
1.1501e-05	77
8.1063e-06	85
9.9846e-06	70
5.8717e-06	133
8.5391e-06	103
7.7423e-06	54
1.2405e-05	48
1.3452e-05	123
6.9013e-06	109
3.594e-06	72
9.2046e-06	37
1.5536e-05	81
1.5142e-05	86
1.2029e-05	95
1.4293e-05	130
5.7611e-06	150
4.9396e-06	76
1.1111e-05	53
8.3162e-06	150
5.1083e-06	112
1.2484e-05	143
1.7167e-05	107
1.0117e-05	108
1.021e-05	76
9.4845e-06	34
6.4032e-06	102
9.0311e-06	118
1.3398e-05	109
5.2132e-06	38
1.4035e-05	49
1.619e-05	121
8.587e-06	90
8.4717e-06	77
1.7092e-05	65
1.1188e-05	53
1.1034e-05	144
8.3334e-06	78
6.0829e-06	47
7.2269e-06	95
1.0895e-05	34
5.7982e-06	96
8.8153e-06	78
6.3175e-06	122
4.7473e-06	50
1.9317e-05	87
1.3487e-05	102
8.114e-06	41
1.5378e-05	90
9.3022e-06	124
1.1179e-05	47
1.0955e-05	115
1.0316e-05	130
9e-06	92
8.898e-06	31
6.3555e-06	73
1.5606e-05	147
7.7696e-06	48
8.7695e-06	123
5.3869e-06	74
9.0776e-06	64
1.8169e-05	96
5.2882e-06	79
1.2575e-05	141
4.4777e-06	73
1.1522e-05	44
1.8496e-05	61
9.4842e-06	49
5.1829e-06	128
2.0145e-05	106
5.4466e-06	110
6.5085e-06	110
1.1001e-05	96
1.0678e-05	65
8.6258e-06	42
1.008e-05	130
1.0997e-05	68
8.2585e-06	102
1.014e-05	87
7.5082e-06	109
6.9957e-06	62
7.0262e-06	65
9.2841e-06	113
5.5506e-06	147
6.4304e-06	64
8.4494e-06	133
1.059e-05	139
8.1205e-06	131
8.9339e-06	121
6.6426e-06	62
4.3594e-06	144
6.7249e-06	132
6.7609e-06	132
1.7578e-05	124
1.4511e-05	87
1.1379e-05	133
1.5937e-05	142
9.2976e-06	33
6.8365e-06	118
1.3416e-05	86
6.492e-06	101
6.1857e-06	149
1.1556e-05	132
6.7953e-06	148
5.467e-06	72
6.1673e-06	64
6.619e-06	68
4.6796e-06	71
6.2991e-06	96
1.1473e-05	65
2.4871e-05	140
6.7774e-06	111
1.1867e-05	125
2.0736e-05	52
8.8776e-06	47
7.4764e-06	37
9.8768e-06	105
9.8671e-06	101
6.0644e-06	76
9.4378e-06	33
6.7601e-06	50
5.3266e-06	91
9.4593e-06	125
1.3677e-05	122
1.1862e-05	143
8.9517e-06	126
1.2466e-05	85
1.4891e-05	72
8.3687e-06	46
7.6612e-06	98
1.2518e-05	55
8.909e-06	45
2.1622e-05	123
4.8493e-06	85
4.4173e-06	118
5.4139e-06	43
9.5503e-06	83
8.7022e-06	97
7.9929e-06	133
1.3918e-05	140
8.3227e-06	73
1.1414e-05	75
1.9294e-05	43
1.5458e-05	109
7.1039e-06	57
2.5524e-05	134
1.4156e-05	78
9.9785e-06	85
5.4088e-06	52
1.9994e-05	39
8.485e-06	125
8.4759e-06	127
9.0693e-06	86
9.9521e-06	133
2.5439e-05	106
1.6944e-05	52
8.6112e-06	34
1.8951e-05	46
7.5752e-06	68
5.4038e-06	118
7.2122e-06	123
6.7144e-06	48
8.4327e-06	126
8.6587e-06	50
1.3214e-05	117
6.4108e-06	40
1.4346e-05	78
7.7391e-06	128
1.1391e-05	94
2.1318e-05	144
9.5375e-06	69
1.1335e-05	100
6.4445e-06	53
9.9802e-06	78
6.1624e-06	150
8.2477e-06	72
6.4028e-06	140
9.3345e-06	114
5.8996e-06	34
1.3409e-05	88
1.0131e-05	112
4.8796e-06	79
3.5445e-06	49
4.3936e-06	98
5.7542e-06	144
8.8974e-06	146
1.072e-05	149
5.0503e-06	131
3.8348e-06	109
7.0683e-06	135
3.9893e-06	134
7.9869e-06	122
5.1796e-06	50
1.1035e-05	40
6.6137e-06	92
9.2293e-06	42
5.67e-06	83
2.0299e-05	68
9.3146e-06	76
7.8476e-06	150
4.7797e-06	135
1.0503e-05	144
5.3335e-06	61
5.1521e-06	36
6.4037e-06	130
6.5324e-06	113
6.6667e-06	102
1.9598e-05	56
1.2148e-05	95
1.6974e-05	37
2.5231e-06	82
7.8487e-06	53
8.3331e-06	70
7.6791e-06	143
1.9487e-05	132
7.0049e-06	61
6.0998e-06	76
1.0394e-05	119
4.9672e-06	124
1.9292e-05	32
1.4412e-05	57
2.6896e-05	39
1.1621e-05	115
9.8517e-06	136
1.6056e-05	64
9.5344e-06	114
8.8624e-06	47
5.7265e-06	75
6.2046e-06	131
8.7891e-06	114
1.2228e-05	114
1.4199e-05	133
6.5642e-06	66
7.1546e-06	109
5.8907e-06	66
4.9592e-06	144
1.0269e-05	124
7.7681e-06	130
1.6812e-05	119
7.296e-06	126
1.3516e-05	79
7.0238e-06	46
1.1071e-05	50
1.5995e-05	128
8.1933e-06	34
9.9131e-06	96
2.5783e-06	129
7.1586e-06	144
9.8301e-06	86
9.4228e-06	39
1.9613e-05	93
1.0505e-05	54
8.9373e-06	66
1.1446e-05	148
4.8568e-06	50
7.1708e-06	124
1.1309e-05	71
8.0123e-06	87
2.887e-06	43
1.2586e-05	38
4.6861e-06	134
4.926e-06	39
1.0936e-05	136
7.9744e-06	78
6.1895e-06	83
4.2411e-06	73
6.6662e-06	34
3.1829e-06	118
1.0576e-05	73
8.6316e-06	107
4.827e-06	123
8.148e-06	112
3.5817e-05	89
9.939e-06	128
1.0797e-05	40
1.9137e-05	34
1.0734e-05	83
8.9854e-06	48
9.2559e-06	127
1.04e-05	31
1.4833e-05	42
1.031e-05	81
1.556e-05	59
8.4937e-06	145
1.3221e-05	75
6.9968e-06	89
1.3383e-05	63
5.1341e-06	100
7.2165e-06	93
7.0423e-06	148
2.0969e-05	110
5.5434e-06	132
4.9785e-06	41
1.0145e-05	81
5.0556e-06	35
5.4465e-06	103
1.1161e-05	118
1.0223e-05	112
1.6854e-05	38
1.0706e-05	112
1.7621e-05	67
1.3049e-05	72
1.9304e-05	118
9.5067e-06	43
3.3408e-06	61
6.5885e-06	83
7.9415e-06	101
9.7852e-06	67
7.1718e-06	83
1.1493e-05	68
1.004e-05	140
2.2432e-05	110
4.8928e-06	52
8.9758e-06	108
7.5332e-06	35
1.6272e-05	124
1.1533e-05	31
1.3094e-05	77
8.4855e-06	111
1.3767e-05	35
1.8379e-05	83
6.4492e-06	51
5.8398e-06	100
9.2467e-06	53
6.4611e-06	77
1.5998e-05	136
7.8563e-06	31
5.3105e-06	112
9.294e-06	64
6.1709e-06	129
4.4802e-06	66
1.0788e-05	77
6.8514e-06	145
1.0694e-05	131
1.5548e-05	137
8.7528e-06	142
6.6261e-06	46
1.046e-05	72
1.3568e-05	116
1.09e-05	106
8.7746e-06	131
8.6528e-06	57
5.5384e-06	69
8.3967e-06	57
8.7735e-06	34
1.1891e-05	112
1.2943e-05	65
9.8987e-06	34
6.1012e-06	65
4.649e-06	44
9.3366e-06	39
8.0842e-06	100
9.605e-06	32
2.9399e-06	132
1.1989e-05	38
1.0358e-05	89
8.5688e-06	50
7.4151e-06	81
1.1845e-05	134
9.9247e-06	109
6.3761e-06	146
8.994e-06	78
5.6967e-06	80
6.1925e-06	124
1.8415e-05	139
3.7004e-06	111
5.0242e-06	51
3.1277e-05	69
9.3545e-06	63
1.0785e-05	58
1.6984e-05	115
3.5753e-06	68
2.0546e-05	147
1.4759e-05	134
5.455e-06	105
7.8657e-06	136
1.0994e-05	67
5.9419e-06	106
6.6106e-06	107
6.9987e-06	67
8.3384e-06	100
6.5769e-06	43
1.1873e-05	126
9.3508e-06	136
1.7175e-05	108
6.2617e-06	37
1.4126e-05	143
1.1538e-05	37
1.2119e-05	60
8.5672e-06	76
8.6016e-06	80
4.7604e-06	50
1.5568e-05	144
8.1759e-06	46
1.0782e-05	121
1.2715e-05	107
7.9456e-06	67
9.671e-06	44
7.2819e-06	145
1.555e-05	129
5.8214e-06	49
1.654e-05	78
1.4628e-05	86
1.7955e-05	119
1.0241e-05	136
1.771e-05	147
8.6943e-06	117
8.2992e-06	105
7.3179e-06	132
1.1087e-05	76
7.3526e-06	138
8.7003e-06	125
7.9361e-06	140
8.0874e-06	81
3.2747e-06	39
8.0025e-06	139
3.9912e-06	104
1.0415e-05	121
1.2686e-05	100
6.4338e-06	150
1.2401e-05	50
1.0948e-05	116
8.9968e-06	51
2.0501e-05	40
1.2878e-05	107
8.8137e-06	97
1.2457e-05	123
1.2158e-05	37
1.9819e-05	36
4.639e-06	100
1.2621e-05	122
9.8481e-06	53
5.8353e-06	95
4.0861e-06	99
5.8718e-06	103
8.5486e-06	35
1.0848e-05	63
1.2297e-05	52
7.6991e-06	94
8.0188e-06	119
1.2304e-05	141
1.3246e-05	34
1.5783e-05	129
3.6488e-06	132
5.0563e-06	87
1.0239e-05	75
1.4696e-05	40
5.8584e-06	51
7.799e-06	111
7.2114e-06	101
8.6644e-06	111
7.2219e-06	85
1.2792e-05	126
4.3005e-06	85
2.3239e-05	138
4.6965e-06	39
1.4404e-05	107
1.5452e-05	128
8.2675e-06	69
9.7378e-06	95
7.2354e-06	134
1.296e-05	95
1.0406e-05	126
9.9753e-06	101
1.3425e-05	136
8.5926e-06	84
1.5777e-05	42
8.8463e-06	142
1.2412e-05	81
9.2743e-06	94
1.1408e-05	113
9.7433e-06	37
1.1813e-05	71
7.336e-06	126
1.5754e-05	31
7.6256e-06	37
1.0641e-05	63
5.2304e-06	73
1.7171e-05	124
1.3339e-05	53
7.763e-06	79
5.8845e-06	114
7.4826e-06	130
1.0713e-05	96
1.0954e-05	140
1.2304e-05	141
6.8931e-06	105
9.1219e-06	140
8.2633e-06	138
6.6864e-06	72
1.328e-05	150
1.0603e-05	137
7.6184e-06	74
7.4083e-06	124
8.8262e-06	70
6.4405e-06	49
5.8633e-06	119
8.6524e-06	106
7.4243e-06	102
7.7935e-06	59
1.1049e-05	64
2.0484e-05	126
6.084e-06	101
2.165e-05	67
9.5313e-06	66
6.4979e-06	58
1.2156e-05	91
1.0765e-05	98
6.9255e-06	39
9.4954e-06	50
4.544e-06	92
2.6676e-06	95
1.0326e-05	92
5.3618e-06	45
1.2072e-05	49
1.1891e-05	80
1.4469e-05	114
1.2136e-05	124
1.2877e-05	107
7.8442e-06	100
2.5777e-05	147
1.015e-05	94
1.0802e-05	65
1.6682e-05	54
5.4638e-06	56
3.7452e-05	83
5.0357e-06	99
1.7551e-05	140
1.6808e-05	68
6.525e-06	64
3.5244e-06	105
5.8085e-06	57
9.6467e-06	51
1.114e-05	32
1.0383e-05	92
7.1608e-06	31
8.7012e-06	97
2.0833e-05	97
1.0956e-05	39
8.0961e-06	78
9.0241e-06	123
1.4057e-05	99
7.6985e-06	79
1.328e-05	93
6.1205e-06	78
6.3929e-06	39
6.1275e-06	124
3.7925e-06	122
1.7568e-05	99
1.6062e-05	104
6.472e-06	101
1.1474e-05	104
1.6961e-05	59
5.9718e-06	125
5.6344e-06	115
7.3542e-06	119
1.4185e-05	47
1.0239e-05	31
8.293e-06	119
1.5049e-05	128
5.3283e-06	98
5.4503e-06	37
9.0242e-06	69
1.0667e-05	143
1.0373e-05	133
5.7261e-06	113
7.3725e-06	51
7.9313e-06	112
9.7822e-06	40
9.611e-06	98
9.9225e-06	86
6.2877e-06	110
1.1664e-05	83
1.4686e-05	34
8.1426e-06	84
7.6015e-06	87
1.1353e-05	32
6.0518e-06	102
2.0334e-05	67
6.1655e-06	130
9.0392e-06	140
6.1777e-06	63
7.2344e-06	66
8.309e-06	42
1.4497e-05	118
7.369e-06	117
8.8095e-06	105
8.2895e-06	76
1.5766e-05	106
3.46e-06	93
1.1679e-05	109
9.2791e-06	135
4.4921e-06	70
9.0672e-06	97
8.6397e-06	34
8.83e-06	57
1.1968e-05	125
9.0078e-06	65
1.2395e-05	37
2.0147e-05	114
1.2423e-05	107
8.4479e-06	108
6.4024e-06	136
2.135e-05	50
7.4684e-06	111
1.4681e-05	76
1.3397e-05	114
1.2309e-05	67
1.0753e-05	108
6.8373e-06	74
1.2864e-05	140
8.4716e-06	77
9.0279e-06	112
8.8083e-06	121
7.2224e-06	54
5.0956e-06	112
7.3398e-06	125
1.605e-05	118
2.3053e-05	52
8.7769e-06	43
1.2062e-05	129
1.0976e-05	148
4.0942e-06	121
9.7758e-06	140
5.814e-06	104
4.2172e-06	86
6.4224e-06	36
1.9791e-05	102
9.3381e-06	124
5.3843e-06	129
1.2545e-05	57
1.1283e-05	118
7.7278e-06	112
1.1649e-05	147
7.8201e-06	80
4.8985e-06	37
4.9373e-06	68
8.3853e-06	68
5.6877e-06	90
6.9825e-06	37
9.1711e-06	42
9.5775e-06	59
4.2695e-06	124
1.037e-05	135
8.5595e-06	105
1.2126e-05	70
1.3397e-05	63
4.8018e-06	34
1.2072e-05	135
9.6355e-06	60
1.6537e-05	149
9.7768e-06	46
6.3094e-06	94
3.402e-06	76
5.5271e-06	125
5.0552e-06	140
9.6223e-06	74
4.7344e-06	140
4.619e-06	45
9.5643e-06	35
2.2008e-05	139
5.9367e-06	142
4.2078e-06	101
2.9892e-06	37
5.8864e-06	136
1.155e-05	132
8.242e-06	99
9.0365e-06	86
1.2321e-05	39
1.7862e-05	76
3.5982e-06	119
7.297e-06	93
6.334e-06	90
6.4874e-06	130
2.6518e-06	33
4.8264e-06	62
1.5775e-05	48
1.2373e-05	34
9.3377e-06	65
1.2529e-05	138
4.677e-06	50
8.309e-06	149
7.5008e-06	46
1.2743e-05	87
1.8008e-05	75
5.9191e-06	109
1.4936e-05	135
9.1857e-06	66
1.6367e-05	63
1.4246e-05	40
5.757e-06	53
2.2102e-05	122
4.5321e-06	140
9.8998e-06	108
1.8883e-05	93
4.3934e-06	115
7.638e-06	36
7.4493e-06	137
9.6462e-06	111
1.1781e-05	50
7.819e-06	91
1.1003e-05	94
2.499e-05	105
1.864e-05	146
2.0257e-05	99
1.1582e-05	100
6.4566e-06	143
1.0658e-05	38
1.2327e-05	110
1.4576e-05	42
1.2795e-05	104
6.7329e-06	127
4.8596e-06	34
4.7026e-06	93
6.905e-06	66
1.1363e-05	110
1.858e-05	102
8.5534e-06	38
1.3835e-05	137
5.0143e-06	145
1.6833e-05	52
9.2754e-06	39
1.609e-05	149
1.2085e-05	82
6.5923e-06	122
5.6467e-06	141
3.0064e-06	135
8.4721e-06	146
8.3356e-06	66
7.4212e-06	116
1.3778e-05	139
8.893e-06	135
1.2385e-05	130
1.2813e-05	35
1.0166e-05	139
5.8862e-06	106
1.173e-05	99
7.3144e-06	119
4.509e-06	91
1.417e-05	134
2.8403e-05	47
6.1328e-06	109
9.0127e-06	102
1.6009e-05	92
3.2678e-06	60
3.6044e-06	147
7.9607e-06	140
1.4672e-05	109
4.4313e-05	44
4.0792e-05	92
1.4458e-05	88
1.2108e-05	39
6.8257e-06	77
3.8537e-06	127
8.5409e-06	125
9.7301e-06	45
9.3674e-06	80
1.9566e-05	126
9.4275e-06	61
1.9061e-05	101
1.2869e-05	35
1.3099e-05	112
4.6055e-06	130
1.3016e-05	114
1.2199e-05	73
6.4291e-06	89
1.0717e-05	65
1.1083e-05	62
1.1606e-05	122
1.2584e-05	101
1.5543e-05	95
9.2916e-06	149
1.1559e-05	123
8.9897e-06	101
1.425e-05	125
6.7456e-06	96
1.4709e-05	40
5.0374e-06	87
1.3583e-05	132
8.3779e-06	79
1.0348e-05	59
7.6082e-06	95
8.4242e-06	75
1.0387e-05	122
1.3478e-05	123
1.359e-05	72
1.0562e-05	147
1.6176e-05	73
1.0673e-05	54
1.5917e-05	41
2.1919e-05	68
5.1248e-06	146
5.2497e-06	107
1.6137e-05	55
8.3263e-06	70
1.1206e-05	72
1.8733e-05	138
6.6149e-06	91
5.6494e-06	98
9.3347e-06	125
9.7768e-06	73
1.145e-05	57
1.1352e-05	129
4.5616e-06	40
8.1249e-06	40
7.9832e-06	68
2.9573e-06	133
4.8057e-06	87
1.288e-05	69
5.318e-06	86
1.0031e-05	111
3.8965e-06	99
1.028e-05	132
1.3564e-05	40
1.5339e-05	62
7.2819e-06	113
5.6293e-06	82
1.2955e-05	69
8.757e-06	36
9.1905e-06	68
1.5983e-05	82
2.1194e-05	104
5.9157e-06	60
7.0983e-06	132
9.3102e-06	136
1.2281e-05	142
1.6862e-05	98
1.1695e-05	67
7.3051e-06	123
1.4361e-05	91
1.1772e-05	104
8.2852e-06	113
1.184e-05	41
9.8385e-06	116
2.1166e-05	66
7.9449e-06	58
1.6273e-05	69
1.5665e-05	64
6.9532e-06	61
1.2334e-05	45
1.3673e-05	111
1.9384e-05	64
4.8478e-06	60
6.1116e-06	99
9.6505e-06	37
2.9249e-06	129
4.3489e-06	35
3.8068e-06	63
1.2448e-05	67
6.6412e-06	110
3.6934e-05	106
1.3123e-05	116
1.3143e-05	64
8.2936e-06	150
7.716e-06	67
1.3143e-05	91
1.5618e-05	46
1.7821e-05	138
1.7127e-05	59
1.4986e-05	39
8.8402e-06	74
8.8345e-06	149
5.9045e-06	56
8.3939e-06	65
1.0767e-05	91
4.6358e-06	106
7.375e-06	78
7.3778e-06	112
9.3493e-06	46
7.6643e-06	39
7.6782e-06	36
4.8199e-06	97
5.174e-06	137
4.8526e-06	101
1.0347e-05	94
1.0971e-05	108
3.6922e-06	79
5.2609e-06	62
7.5125e-06	104
1.1561e-05	106
9.8729e-06	122
1.343e-05	59
4.721e-06	65
6.5607e-06	33
4.7247e-06	65
9.331e-06	73
6.087e-06	108
1.2821e-05	103
4.0268e-06	121
9.2917e-06	137
3.2206e-06	138
5.8214e-06	40
8.6179e-06	94
1.0795e-05	36
1.0464e-05	126
3.8986e-06	68
1.1181e-05	59
1.3049e-05	63
6.1341e-06	48
1.4454e-05	54
6.8577e-06	131
5.9926e-06	120
9.7703e-06	120
1.2198e-05	62
1.1128e-05	44
1.0295e-05	36
1.1828e-05	64
7.7241e-06	109
1.2369e-05	106
1.2001e-05	99
4.2803e-06	55
6.8037e-06	80
1.3971e-05	65
7.5399e-06	131
6.6862e-06	121
7.9221e-06	134
1.3867e-05	81
4.9407e-06	120
1.2934e-05	39
1.3052e-05	146
1.138e-05	113
6.5761e-06	62
5.2471e-06	119
1.3751e-05	88
1.0857e-05	135
9.4756e-06	69
9.7423e-06	98
1.0845e-05	60
1.0631e-05	47
1.5745e-05	59
1.2232e-05	74
9.3216e-06	113
1.4204e-05	35
2.191e-05	113
1.0076e-05	62
1.4268e-05	133
5.342e-06	96
1.5392e-05	86
6.8408e-06	49
7.6282e-06	61
1.2356e-05	77
7.3793e-06	146
3.1944e-06	93
3.5017e-06	45
4.6492e-06	140
1.1577e-05	85
7.069e-06	139
7.6451e-06	66
5.3816e-06	124
2.1721e-05	37
7.9788e-06	56
6.1105e-06	124
1.0106e-05	114
4.2568e-06	139
6.989e-06	104
9.3724e-06	96
2.4002e-05	121
1.03e-05	136
1.0372e-05	138
1.292e-05	133
1.4616e-05	112
6.9454e-06	79
1.0587e-05	36
4.0166e-06	59
1.1192e-05	32
5.2393e-06	76
8.2852e-06	139
9.8589e-06	67
5.9989e-06	135
1.6347e-05	48
7.0111e-06	68
6.636e-06	81
1.2322e-05	56
1.6675e-05	123
9.7263e-06	60
5.44e-06	137
1.4631e-05	66
6.2634e-06	53
3.4359e-06	117
5.5932e-06	145
1.8528e-05	139
2.3664e-05	115
9.9032e-06	128
9.3435e-06	134
3.8578e-06	137
3.828e-06	58
1.2747e-05	106
7.9491e-06	60
6.1862e-06	84
6.9889e-06	124
7.1541e-06	116
8.4351e-06	60
5.3376e-06	119
9.8726e-06	139
1.0201e-05	132
1.3208e-05	147
7.055e-06	48
1.8945e-05	133
7.648e-06	122
1.1526e-05	122
7.2062e-06	86
2.0036e-05	77
7.1407e-06	43
1.3866e-05	85
7.5584e-06	48
1.3976e-05	66
1.4976e-05	76
8.2941e-06	141
7.6388e-06	54
6.8586e-06	109
8.1734e-06	78
7.2913e-06	54
3.6796e-06	34
7.8681e-06	127
1.0264e-05	68
6.2678e-06	120
6.5981e-06	101
6.7151e-06	66
8.7771e-06	128
6.0763e-06	138
4.9677e-06	101
1.8541e-05	128
6.8737e-06	97
1.1552e-05	128
5.1419e-06	35
2.2751e-05	132
8.9835e-06	44
1.5507e-05	49
1.2876e-05	118
8.9092e-06	55
1.0378e-05	119
6.6669e-06	135
9.4348e-06	56
1.34e-05	118
6.9452e-06	104
6.8334e-06	92
8.1193e-06	146
1.281e-05	53
5.6163e-06	55
5.444e-06	110
7.796e-06	119
7.8925e-06	75
1.2392e-05	148
1.4879e-05	35
5.4044e-06	70
3.6376e-06	109
4.2589e-06	35
5.0782e-06	47
4.8643e-06	59
8.582e-06	134
7.3603e-06	140
1.9091e-05	31
1.2676e-05	60
8.8349e-06	104
4.9821e-06	149
9.6328e-06	148
1.0534e-05	105
1.1035e-05	144
7.5184e-06	75
5.5726e-06	58
1.8759e-05	99
6.8992e-06	98
9.1297e-06	64
1.2411e-05	135
9.0563e-06	132
6.2242e-06	108
1.9369e-05	117
2.3982e-06	63
1.117e-05	45
1.8217e-05	49
8.396e-06	111
8.4789e-06	71
6.6814e-06	105
2.8214e-05	124
1.9247e-05	118
8.8043e-06	119
7.9323e-06	38
6.0758e-06	58
1.8491e-05	86
4.1877e-06	138
5.9407e-06	96
7.2713e-06	37
5.3458e-06	126
5.0246e-06	123
1.2493e-05	92
8.6539e-06	34
7.1085e-06	148
7.9232e-06	60
8.5035e-06	139
5.7132e-06	84
8.0947e-06	38
5.9573e-06	42
1.3106e-05	75
1.127e-05	92
7.5913e-06	76
1.0459e-05	31
5.9815e-06	117
6.703e-06	72
6.6697e-06	109
9.8633e-06	51
9.1729e-06	105
3.4316e-06	81
5.6291e-06	112
7.1028e-06	52
8.0795e-06	137
7.018e-06	50
1.2184e-05	42
1.6497e-05	122
1.4393e-05	138
1.0738e-05	60
1.4915e-05	102
1.5637e-05	40
1.1624e-05	62
2.2958e-05	132
7.9372e-06	113
1.0542e-05	89
7.214e-06	73
6.6241e-06	56
5.6302e-06	58
6.242e-06	122
4.8778e-06	78
7.7579e-06	129
6.4041e-06	94
1.8663e-05	43
1.1478e-05	36
3.587e-06	143
1.5535e-05	104
6.9495e-06	150
4.2445e-06	88
1.1495e-05	148
1.5954e-05	99
1.0266e-05	58
1.0825e-05	45
6.1344e-06	46
8.3344e-06	120
8.5384e-06	47
8.0195e-06	53
1.2646e-05	78
6.2082e-06	71
7.6811e-06	86
7.2399e-06	43
1.0881e-05	51
1.6212e-05	107
2.07e-05	125
2.4024e-05	75
5.5649e-06	67
6.3322e-06	138
2.2386e-05	117
1.068e-05	79
6.8887e-06	53
1.7338e-05	37
4.2933e-06	144
7.1839e-06	81
5.7434e-06	102
1.5174e-05	92
2.2542e-05	138
1.2698e-05	53
1.8142e-05	42
1.872e-05	37
1.243e-05	36
7.0344e-06	112
1.3734e-05	88
1.0453e-05	142
5.2696e-06	80
6.8701e-06	135
1.8131e-05	116
5.1892e-06	144
1.0423e-05	88
6.2424e-06	83
1.1653e-05	92
5.6186e-06	93
4.9402e-06	87
9.9319e-06	146
5.8852e-06	133
1.6601e-05	67
1.1441e-05	117
7.6128e-06	133
7.5936e-06	67
3.4802e-06	49
8.9e-06	40
2.5093e-05	120
1.0344e-05	95
5.5131e-06	85
1.0476e-05	126
1.262e-05	57
4.7881e-06	67
1.1471e-05	118
1.756e-05	86
9.9621e-06	79
7.7605e-06	61
5.5393e-06	100
9.2455e-06	127
5.5482e-06	37
7.6458e-06	48
7.3468e-06	89
8.7466e-06	138
1.1144e-05	68
7.3302e-06	64
9.2434e-06	38
3.9807e-06	38
1.4361e-05	100
5.5996e-06	131
7.8335e-06	72
9.6916e-06	72
1.365e-05	35
6.1265e-06	77
9.0583e-06	134
6.7759e-06	34
5.3522e-06	51
8.7921e-06	130
8.2519e-06	32
8.7739e-06	87
5.4972e-06	130
7.0145e-06	139
1.0469e-05	91
1.2417e-05	131
7.8716e-06	99
2.2899e-05	123
5.5339e-06	68
4.748e-06	43
1.9361e-05	114
5.7714e-06	120
8.18e-06	78
5.5994e-06	72
5.1382e-06	37
6.2068e-06	75
8.2819e-06	75
7.2392e-06	65
1.3473e-05	140
7.3399e-06	110
1.629e-05	82
6.065e-06	106
4.2816e-06	103
1.0281e-05	148
1.6688e-05	122
8.013e-06	117
1.6032e-05	136
7.9726e-06	32
6.6336e-06	99
4.9829e-06	147
1.4832e-05	95
4.8496e-06	38
7.6669e-06	98
6.1897e-06	58
6.2075e-06	83
7.8225e-06	42
9.5708e-06	46
9.9993e-06	127
6.0021e-06	61
1.0507e-05	90
1.1408e-05	93
8.3709e-06	33
8.0339e-06	136
5.0521e-06	86
1.0356e-05	148
1.9465e-05	99
1.2742e-05	135
8.4714e-06	59
1.1744e-05	45
9.7615e-06	49
1.1724e-05	38
9.4805e-06	55
8.9848e-06	135
1.8954e-05	123
9.4801e-06	142
1.2093e-05	40
1.2917e-05	39
1.6741e-05	148
8.3103e-06	93
1.2036e-05	125
9.2258e-06	68
7.1198e-06	45
8.5225e-06	89
1.1899e-05	80
6.2844e-06	140
1.8895e-05	50
2.1778e-05	55
6.3384e-06	49
7.5924e-06	145
1.1124e-05	120
1.0819e-05	55
1.7206e-05	110
8.6476e-06	57
1.8994e-05	84
6.029e-06	143
9.2903e-06	100
1.0421e-05	48
5.6648e-06	106
9.1979e-06	53
7.8912e-06	40
1.3412e-05	56
1.1574e-05	94
2.1471e-05	111
1.4318e-05	86
9.3897e-06	56
3.614e-06	57
8.4073e-06	137
6.221e-06	67
2.766e-05	61
9.2767e-06	138
1.0681e-05	45
1.0782e-05	110
8.4814e-06	70
3.7698e-06	70
2.4022e-05	130
1.0598e-05	97
6.1459e-06	108
8.0336e-06	132
1.899e-05	102
9.6247e-06	70
9.7316e-06	56
7.6253e-06	106
4.352e-06	62
6.3975e-06	148
5.9396e-06	50
9.2514e-06	126
9.6266e-06	141
8.2067e-06	86
1.2633e-05	104
7.59e-06	80
9.9917e-06	147
5.9365e-06	109
5.6231e-06	123
7.7861e-06	80
1.3203e-05	48
9.8033e-06	90
1.0295e-05	132
6.3953e-06	112
6.4635e-06	84
1.1724e-05	90
1.1038e-05	49
4.781e-06	114
4.4039e-06	55
1.4454e-05	112
8.8288e-06	45
8.2914e-06	102
1.0697e-05	123
8.5028e-06	100
9.8903e-06	113
1.1158e-05	82
4.1687e-06	64
9.0068e-06	148
8.7861e-06	146
1.0824e-05	118
1.0332e-05	117
4.9719e-06	108
9.5191e-06	41
5.5783e-06	94
7.5662e-06	133
9.4017e-06	56
1.4046e-05	130
1.114e-05	55
1.0145e-05	88
4.5663e-06	66
9.426e-06	72
1.5565e-05	142
3.2925e-06	34
1.1126e-05	117
2.7983e-06	76
7.7447e-06	101
1.0796e-05	70
3.9958e-06	134
1.2804e-05	133
9.8455e-06	96
1.4068e-05	36
1.1257e-05	95
7.2455e-06	130
1.0432e-05	98
8.8598e-06	57
3.6654e-06	69
1.0494e-05	38
1.0492e-05	75
1.0929e-05	62
9.4341e-06	62
8.4583e-06	87
2.5145e-06	42
1.8586e-05	38
5.7797e-06	128
6.3643e-06	39
1.326e-05	66
6.8443e-06	125
5.5791e-06	85
1.2109e-05	140
7.9332e-06	97
5.2653e-06	82
1.9481e-05	78
7.738e-06	38
6.2051e-06	116
4.7176e-06	117
7.668e-06	119
1.8629e-05	113
1.2034e-05	62
5.5048e-06	32
8.1305e-06	73
1.3434e-05	138
1.8673e-05	120
8.4128e-06	66
6.0782e-06	53
1.025e-05	50
5.2413e-06	40
1.3563e-05	83
5.7258e-06	63
6.6684e-06	59
3.492e-06	48
5.7049e-06	87
1.0103e-05	118
1.5753e-05	77
1.5103e-05	49
4.1754e-06	47
7.5576e-06	139
8.9079e-06	73
8.8827e-06	50
9.9102e-06	135
9.7389e-06	127
6.9946e-06	119
7.9872e-06	90
6.4472e-06	79
6.4719e-06	134
1.3895e-05	52
5.0537e-06	142
7.5427e-06	129
5.1166e-06	113
1.2128e-05	87
5.3477e-06	137
4.0096e-06	148
4.8621e-06	34
1.1574e-05	129
2.4525e-05	110
6.8108e-06	84
1.3208e-05	99
1.9164e-05	126
1.5885e-05	106
1.9171e-05	125
6.737e-06	38
1.4619e-05	77
7.969e-06	81
4.4349e-06	110
7.5592e-06	107
1.0575e-05	137
2.128e-05	104
1.3668e-05	104
1.0076e-05	136
1.4237e-05	123
7.0143e-06	121
4.8157e-06	44
6.4646e-06	55
5.1091e-06	44
1.4226e-05	131
8.3903e-06	76
5.0981e-06	85
8.1099e-06	39
5.9988e-06	34
7.7102e-06	146
1.7528e-05	50
1.8094e-05	143
6.2936e-06	59
7.4945e-06	40
1.0928e-05	111
9.4397e-06	41
7.0257e-06	38
1.4497e-05	114
4.5751e-06	31
2.9785e-05	49
7.5528e-06	63
1.0811e-05	68
6.4072e-06	116
5.5227e-06	99
1.5282e-05	92
9.1086e-06	100
9.9751e-06	31
9.4916e-06	73
1.2428e-05	96
2.0342e-05	42
1.2248e-05	63
1.2376e-05	101
1.6059e-05	31
1.3674e-05	34
5.1952e-06	76
7.8949e-06	50
4.1508e-06	67
1.1773e-05	63
2.1971e-05	67
1.8867e-05	101
1.382e-05	95
5.7429e-06	125
6.3141e-06	75
9.7371e-06	121
8.4043e-06	109
1.3477e-05	97
1.6642e-05	133
7.9438e-06	82
8.6462e-06	99
1.5005e-05	123
1.127e-05	95
4.0444e-06	149
6.0962e-06	43
6.2694e-06	67
4.7811e-06	76
8.2094e-06	87
9.5171e-06	57
1.7278e-05	69
1.2486e-05	58
1.5492e-05	33
6.265e-06	32
1.0413e-05	125
1.9369e-05	33
6.5864e-06	139
1.2293e-05	54
1.6324e-05	104
5.473e-06	93
1.1263e-05	115
5.828e-06	73
7.1476e-06	122
6.5297e-06	91
7.0559e-06	122
7.7299e-06	74
6.0236e-06	142
6.6473e-06	139
1.1332e-05	97
1.9688e-05	93
4.3177e-06	52
7.8658e-06	104
1.0511e-05	118
1.1244e-05	136
1.4028e-05	87
9.5168e-06	121
3.9281e-06	52
1.2261e-05	33
1.3671e-05	46
6.9e-06	134
7.6986e-06	126
6.7921e-06	53
8.2767e-06	51
5.7504e-06	112
1.5678e-05	78
5.0436e-06	143
7.4704e-06	88
1.6707e-05	79
1.073e-05	53
7.539e-06	71
7.3126e-06	83
1.0739e-05	47
1.3701e-05	148
1.2554e-05	83
2.031e-05	127
5.5537e-06	129
8.215e-06	58
3.434e-06	107
1.085e-05	61
1.2653e-05	45
9.2974e-06	79
4.0323e-06	39
3.3774e-06	44
2.114e-05	94
4.9577e-06	56
1.392e-05	34
8.248e-06	150
8.6192e-06	120
6.7039e-06	148
1.1702e-05	145
8.3042e-06	87
5.3993e-06	149
7.7167e-06	133
8.8722e-06	68
8.4023e-06	145
1.1035e-05	44
1.0813e-05	45
2.7274e-06	31
6.1629e-06	67
8.4753e-06	75
1.119e-05	45
1.2361e-05	116
1.1542e-05	145
7.473e-06	69
1.7684e-05	125
6.1026e-06	111
4.4639e-06	44
1.0935e-05	117
1.4104e-05	136
1.4146e-05	31
1.1447e-05	43
1.3521e-05	75
9.6377e-06	140
1.8739e-05	150
1.6946e-05	51
9.3439e-06	51
1.2944e-05	43
1.511e-05	103
1.8166e-05	80
8.4021e-06	61
1.6203e-05	55
1.4991e-05	53
1.4178e-05	137
1.5768e-05	106
8.5023e-06	105
1.1985e-05	109
1.4975e-05	52
7.2587e-06	106
4.8841e-06	136
1.2209e-05	52
9.8353e-06	108
1.1063e-05	137
8.8892e-06	61
5.9964e-06	101
1.1235e-05	89
1.3899e-05	131
1.0266e-05	37
8.0866e-06	119
8.7739e-06	97
8.0309e-06	82
4.6581e-06	124
[truncated: 2,201 more rows]
