# Supplementary material for: Modeling metabolic networks of individual bacterial agents in heterogeneous and dynamic soil habitats (IndiMeSH)
Source: PLoS Comput Biol. 2019 Jun 19;15(6):e1007127. doi: 10.1371/journal.pcbi.1007127 (PMC6583959; doi:10.1371/journal.pcbi.1007127)
Supplement: S1 Data — (ZIP) [file pcbi.1007127.s007.zip › IndiMeSH_Suite/GlucosePerfusion/IO/Phys/HydrationBoundary.txt]

1
2
3
4
5
6
7
9
11
13
15
17
18
19
20
21
22
23
24
40
41
42
43
44
66
68
69
94
95
96
97
125
126
127
128
160
161
194
195
196
197
233
234
271
272
273
312
313
314
354
355
396
397
398
440
441
484
485
529
530
574
575
576
620
621
666
667
712
713
758
759
804
805
850
851
895
896
940
941
984
985
986
987
1029
1030
1072
1073
1114
1115
1154
1155
1156
1157
1195
1196
1233
1234
1235
1269
1270
1271
1304
1305
1306
1336
1337
1338
1339
1365
1366
1367
1392
1393
1394
1396
1414
1415
1416
1417
1418
1419
1420
1432
1434
1435
1436
1437
1438
1439
1440
1441
1442
1443
1444
1445
1446
1447
