# Supplementary material for: Modeling metabolic networks of individual bacterial agents in heterogeneous and dynamic soil habitats (IndiMeSH)
Source: PLoS Comput Biol. 2019 Jun 19;15(6):e1007127. doi: 10.1371/journal.pcbi.1007127 (PMC6583959; doi:10.1371/journal.pcbi.1007127)
Supplement: S1 Data — (ZIP) [file pcbi.1007127.s007.zip › IndiMeSH_Suite/GlucosePerfusion/IO/Phys/NodeAdjacency.txt]

7	1	1
8	1	1
9	1	1
9	2	1
10	2	1
11	2	1
11	3	1
12	3	1
13	3	1
13	4	1
14	4	1
15	4	1
15	5	1
16	5	1
17	5	1
7	6	1
24	6	1
25	6	1
26	6	1
1	7	1
6	7	1
8	7	1
26	7	1
1	8	1
7	8	1
9	8	1
26	8	1
27	8	1
28	8	1
1	9	1
2	9	1
8	9	1
10	9	1
28	9	1
2	10	1
9	10	1
11	10	1
28	10	1
29	10	1
30	10	1
2	11	1
3	11	1
10	11	1
12	11	1
30	11	1
3	12	1
11	12	1
13	12	1
30	12	1
31	12	1
32	12	1
3	13	1
4	13	1
12	13	1
14	13	1
32	13	1
4	14	1
13	14	1
15	14	1
32	14	1
33	14	1
34	14	1
4	15	1
5	15	1
14	15	1
16	15	1
34	15	1
5	16	1
15	16	1
17	16	1
34	16	1
35	16	1
36	16	1
5	17	1
16	17	1
18	17	1
36	17	1
17	18	1
19	18	1
36	18	1
37	18	1
38	18	1
18	19	1
20	19	1
38	19	1
19	20	1
38	20	1
39	20	1
40	20	1
22	21	1
44	21	1
45	21	1
46	21	1
21	22	1
23	22	1
46	22	1
22	23	1
24	23	1
46	23	1
47	23	1
48	23	1
6	24	1
23	24	1
25	24	1
48	24	1
6	25	1
24	25	1
26	25	1
48	25	1
49	25	1
50	25	1
6	26	1
7	26	1
8	26	1
25	26	1
27	26	1
50	26	1
8	27	1
26	27	1
28	27	1
50	27	1
51	27	1
52	27	1
8	28	1
9	28	1
10	28	1
27	28	1
29	28	1
52	28	1
10	29	1
28	29	1
30	29	1
52	29	1
53	29	1
54	29	1
10	30	1
11	30	1
12	30	1
29	30	1
31	30	1
54	30	1
12	31	1
30	31	1
32	31	1
54	31	1
55	31	1
56	31	1
12	32	1
13	32	1
14	32	1
31	32	1
33	32	1
56	32	1
14	33	1
32	33	1
34	33	1
56	33	1
57	33	1
58	33	1
14	34	1
15	34	1
16	34	1
33	34	1
35	34	1
58	34	1
16	35	1
34	35	1
36	35	1
58	35	1
59	35	1
60	35	1
16	36	1
17	36	1
18	36	1
35	36	1
37	36	1
60	36	1
18	37	1
36	37	1
38	37	1
60	37	1
61	37	1
62	37	1
18	38	1
19	38	1
20	38	1
37	38	1
39	38	1
62	38	1
20	39	1
38	39	1
40	39	1
62	39	1
63	39	1
64	39	1
20	40	1
39	40	1
41	40	1
64	40	1
40	41	1
64	41	1
65	41	1
66	41	1
66	42	1
67	42	1
68	42	1
44	43	1
69	43	1
70	43	1
21	44	1
43	44	1
45	44	1
70	44	1
21	45	1
44	45	1
46	45	1
70	45	1
71	45	1
72	45	1
21	46	1
22	46	1
23	46	1
45	46	1
47	46	1
72	46	1
23	47	1
46	47	1
48	47	1
72	47	1
73	47	1
74	47	1
23	48	1
24	48	1
25	48	1
47	48	1
49	48	1
74	48	1
25	49	1
48	49	1
50	49	1
74	49	1
75	49	1
76	49	1
25	50	1
26	50	1
27	50	1
49	50	1
51	50	1
76	50	1
27	51	1
50	51	1
52	51	1
76	51	1
77	51	1
78	51	1
27	52	1
28	52	1
29	52	1
51	52	1
53	52	1
78	52	1
29	53	1
52	53	1
54	53	1
78	53	1
79	53	1
80	53	1
29	54	1
30	54	1
31	54	1
53	54	1
55	54	1
80	54	1
31	55	1
54	55	1
56	55	1
80	55	1
81	55	1
82	55	1
31	56	1
32	56	1
33	56	1
55	56	1
57	56	1
82	56	1
33	57	1
56	57	1
58	57	1
82	57	1
83	57	1
84	57	1
33	58	1
34	58	1
35	58	1
57	58	1
59	58	1
84	58	1
35	59	1
58	59	1
60	59	1
84	59	1
85	59	1
86	59	1
35	60	1
36	60	1
37	60	1
59	60	1
61	60	1
86	60	1
37	61	1
60	61	1
62	61	1
86	61	1
87	61	1
88	61	1
37	62	1
38	62	1
39	62	1
61	62	1
63	62	1
88	62	1
39	63	1
62	63	1
64	63	1
88	63	1
89	63	1
90	63	1
39	64	1
40	64	1
41	64	1
63	64	1
65	64	1
90	64	1
41	65	1
64	65	1
66	65	1
90	65	1
91	65	1
92	65	1
41	66	1
42	66	1
65	66	1
67	66	1
92	66	1
42	67	1
66	67	1
68	67	1
92	67	1
93	67	1
94	67	1
42	68	1
67	68	1
94	68	1
43	69	1
70	69	1
97	69	1
98	69	1
99	69	1
43	70	1
44	70	1
45	70	1
69	70	1
71	70	1
99	70	1
45	71	1
70	71	1
72	71	1
99	71	1
100	71	1
101	71	1
45	72	1
46	72	1
47	72	1
71	72	1
73	72	1
101	72	1
47	73	1
72	73	1
74	73	1
101	73	1
102	73	1
103	73	1
47	74	1
48	74	1
49	74	1
73	74	1
75	74	1
103	74	1
49	75	1
74	75	1
76	75	1
103	75	1
104	75	1
105	75	1
49	76	1
50	76	1
51	76	1
75	76	1
77	76	1
105	76	1
51	77	1
76	77	1
78	77	1
105	77	1
106	77	1
107	77	1
51	78	1
52	78	1
53	78	1
77	78	1
79	78	1
107	78	1
53	79	1
78	79	1
80	79	1
107	79	1
108	79	1
109	79	1
53	80	1
54	80	1
55	80	1
79	80	1
81	80	1
109	80	1
55	81	1
80	81	1
82	81	1
109	81	1
110	81	1
111	81	1
55	82	1
56	82	1
57	82	1
81	82	1
83	82	1
111	82	1
57	83	1
82	83	1
84	83	1
111	83	1
112	83	1
113	83	1
57	84	1
58	84	1
59	84	1
83	84	1
85	84	1
113	84	1
59	85	1
84	85	1
86	85	1
113	85	1
114	85	1
115	85	1
59	86	1
60	86	1
61	86	1
85	86	1
87	86	1
115	86	1
61	87	1
86	87	1
88	87	1
115	87	1
116	87	1
117	87	1
61	88	1
62	88	1
63	88	1
87	88	1
89	88	1
117	88	1
63	89	1
88	89	1
90	89	1
117	89	1
118	89	1
119	89	1
63	90	1
64	90	1
65	90	1
89	90	1
91	90	1
119	90	1
65	91	1
90	91	1
92	91	1
119	91	1
120	91	1
121	91	1
65	92	1
66	92	1
67	92	1
91	92	1
93	92	1
121	92	1
67	93	1
92	93	1
94	93	1
121	93	1
122	93	1
123	93	1
67	94	1
68	94	1
93	94	1
95	94	1
123	94	1
94	95	1
123	95	1
124	95	1
125	95	1
97	96	1
128	96	1
129	96	1
130	96	1
69	97	1
96	97	1
98	97	1
130	97	1
69	98	1
97	98	1
99	98	1
130	98	1
131	98	1
132	98	1
69	99	1
70	99	1
71	99	1
98	99	1
100	99	1
132	99	1
71	100	1
99	100	1
101	100	1
132	100	1
133	100	1
134	100	1
71	101	1
72	101	1
73	101	1
100	101	1
102	101	1
134	101	1
73	102	1
101	102	1
103	102	1
134	102	1
135	102	1
136	102	1
73	103	1
74	103	1
75	103	1
102	103	1
104	103	1
136	103	1
75	104	1
103	104	1
105	104	1
136	104	1
137	104	1
138	104	1
75	105	1
76	105	1
77	105	1
104	105	1
106	105	1
138	105	1
77	106	1
105	106	1
107	106	1
138	106	1
139	106	1
140	106	1
77	107	1
78	107	1
79	107	1
106	107	1
108	107	1
140	107	1
79	108	1
107	108	1
109	108	1
140	108	1
141	108	1
142	108	1
79	109	1
80	109	1
81	109	1
108	109	1
110	109	1
142	109	1
81	110	1
109	110	1
111	110	1
142	110	1
143	110	1
144	110	1
81	111	1
82	111	1
83	111	1
110	111	1
112	111	1
144	111	1
83	112	1
111	112	1
113	112	1
144	112	1
145	112	1
146	112	1
83	113	1
84	113	1
85	113	1
112	113	1
114	113	1
146	113	1
85	114	1
113	114	1
115	114	1
146	114	1
147	114	1
148	114	1
85	115	1
86	115	1
87	115	1
114	115	1
116	115	1
148	115	1
87	116	1
115	116	1
117	116	1
148	116	1
149	116	1
150	116	1
87	117	1
88	117	1
89	117	1
116	117	1
118	117	1
150	117	1
89	118	1
117	118	1
119	118	1
150	118	1
151	118	1
152	118	1
89	119	1
90	119	1
91	119	1
118	119	1
120	119	1
152	119	1
91	120	1
119	120	1
121	120	1
152	120	1
153	120	1
154	120	1
91	121	1
92	121	1
93	121	1
120	121	1
122	121	1
154	121	1
93	122	1
121	122	1
123	122	1
154	122	1
155	122	1
156	122	1
93	123	1
94	123	1
95	123	1
122	123	1
124	123	1
156	123	1
95	124	1
123	124	1
125	124	1
156	124	1
157	124	1
158	124	1
95	125	1
124	125	1
126	125	1
158	125	1
125	126	1
158	126	1
159	126	1
160	126	1
128	127	1
161	127	1
162	127	1
96	128	1
127	128	1
129	128	1
162	128	1
96	129	1
128	129	1
130	129	1
162	129	1
163	129	1
164	129	1
96	130	1
97	130	1
98	130	1
129	130	1
131	130	1
164	130	1
98	131	1
130	131	1
132	131	1
164	131	1
165	131	1
166	131	1
98	132	1
99	132	1
100	132	1
131	132	1
133	132	1
166	132	1
100	133	1
132	133	1
134	133	1
166	133	1
167	133	1
168	133	1
100	134	1
101	134	1
102	134	1
133	134	1
135	134	1
168	134	1
102	135	1
134	135	1
136	135	1
168	135	1
169	135	1
170	135	1
102	136	1
103	136	1
104	136	1
135	136	1
137	136	1
170	136	1
104	137	1
136	137	1
138	137	1
170	137	1
171	137	1
172	137	1
104	138	1
105	138	1
106	138	1
137	138	1
139	138	1
172	138	1
106	139	1
138	139	1
140	139	1
172	139	1
173	139	1
174	139	1
106	140	1
107	140	1
108	140	1
139	140	1
141	140	1
174	140	1
108	141	1
140	141	1
142	141	1
174	141	1
175	141	1
176	141	1
108	142	1
109	142	1
110	142	1
141	142	1
143	142	1
176	142	1
110	143	1
142	143	1
144	143	1
176	143	1
177	143	1
178	143	1
110	144	1
111	144	1
112	144	1
143	144	1
145	144	1
178	144	1
112	145	1
144	145	1
146	145	1
178	145	1
179	145	1
180	145	1
112	146	1
113	146	1
114	146	1
145	146	1
147	146	1
180	146	1
114	147	1
146	147	1
148	147	1
180	147	1
181	147	1
182	147	1
114	148	1
115	148	1
116	148	1
147	148	1
149	148	1
182	148	1
116	149	1
148	149	1
150	149	1
182	149	1
183	149	1
184	149	1
116	150	1
117	150	1
118	150	1
149	150	1
151	150	1
184	150	1
118	151	1
150	151	1
152	151	1
184	151	1
185	151	1
186	151	1
118	152	1
119	152	1
120	152	1
151	152	1
153	152	1
186	152	1
120	153	1
152	153	1
154	153	1
186	153	1
187	153	1
188	153	1
120	154	1
121	154	1
122	154	1
153	154	1
155	154	1
188	154	1
122	155	1
154	155	1
156	155	1
188	155	1
189	155	1
190	155	1
122	156	1
123	156	1
124	156	1
155	156	1
157	156	1
190	156	1
124	157	1
156	157	1
158	157	1
190	157	1
191	157	1
192	157	1
124	158	1
125	158	1
126	158	1
157	158	1
159	158	1
192	158	1
126	159	1
158	159	1
160	159	1
192	159	1
193	159	1
194	159	1
126	160	1
159	160	1
194	160	1
127	161	1
162	161	1
197	161	1
198	161	1
199	161	1
127	162	1
128	162	1
129	162	1
161	162	1
163	162	1
199	162	1
129	163	1
162	163	1
164	163	1
199	163	1
200	163	1
201	163	1
129	164	1
130	164	1
131	164	1
163	164	1
165	164	1
201	164	1
131	165	1
164	165	1
166	165	1
201	165	1
202	165	1
203	165	1
131	166	1
132	166	1
133	166	1
165	166	1
167	166	1
203	166	1
133	167	1
166	167	1
168	167	1
203	167	1
204	167	1
205	167	1
133	168	1
134	168	1
135	168	1
167	168	1
169	168	1
205	168	1
135	169	1
168	169	1
170	169	1
205	169	1
206	169	1
207	169	1
135	170	1
136	170	1
137	170	1
169	170	1
171	170	1
207	170	1
137	171	1
170	171	1
172	171	1
207	171	1
208	171	1
209	171	1
137	172	1
138	172	1
139	172	1
171	172	1
173	172	1
209	172	1
139	173	1
172	173	1
174	173	1
209	173	1
210	173	1
211	173	1
139	174	1
140	174	1
141	174	1
173	174	1
175	174	1
211	174	1
141	175	1
174	175	1
176	175	1
211	175	1
212	175	1
213	175	1
141	176	1
142	176	1
143	176	1
175	176	1
177	176	1
213	176	1
143	177	1
176	177	1
178	177	1
213	177	1
214	177	1
215	177	1
143	178	1
144	178	1
145	178	1
177	178	1
179	178	1
215	178	1
145	179	1
178	179	1
180	179	1
215	179	1
216	179	1
217	179	1
145	180	1
146	180	1
147	180	1
179	180	1
181	180	1
217	180	1
147	181	1
180	181	1
182	181	1
217	181	1
218	181	1
219	181	1
147	182	1
148	182	1
149	182	1
181	182	1
183	182	1
219	182	1
149	183	1
182	183	1
184	183	1
219	183	1
220	183	1
221	183	1
149	184	1
150	184	1
151	184	1
183	184	1
185	184	1
221	184	1
151	185	1
184	185	1
186	185	1
221	185	1
222	185	1
223	185	1
151	186	1
152	186	1
153	186	1
185	186	1
187	186	1
223	186	1
153	187	1
186	187	1
188	187	1
223	187	1
224	187	1
225	187	1
153	188	1
154	188	1
155	188	1
187	188	1
189	188	1
225	188	1
155	189	1
188	189	1
190	189	1
225	189	1
226	189	1
227	189	1
155	190	1
156	190	1
157	190	1
189	190	1
191	190	1
227	190	1
157	191	1
190	191	1
192	191	1
227	191	1
228	191	1
229	191	1
157	192	1
158	192	1
159	192	1
191	192	1
193	192	1
229	192	1
159	193	1
192	193	1
194	193	1
229	193	1
230	193	1
231	193	1
159	194	1
160	194	1
193	194	1
195	194	1
231	194	1
194	195	1
231	195	1
232	195	1
233	195	1
197	196	1
234	196	1
235	196	1
161	197	1
196	197	1
198	197	1
235	197	1
161	198	1
197	198	1
199	198	1
235	198	1
236	198	1
237	198	1
161	199	1
162	199	1
163	199	1
198	199	1
200	199	1
237	199	1
163	200	1
199	200	1
201	200	1
237	200	1
238	200	1
239	200	1
163	201	1
164	201	1
165	201	1
200	201	1
202	201	1
239	201	1
165	202	1
201	202	1
203	202	1
239	202	1
240	202	1
241	202	1
165	203	1
166	203	1
167	203	1
202	203	1
204	203	1
241	203	1
167	204	1
203	204	1
205	204	1
241	204	1
242	204	1
243	204	1
167	205	1
168	205	1
169	205	1
204	205	1
206	205	1
243	205	1
169	206	1
205	206	1
207	206	1
243	206	1
244	206	1
245	206	1
169	207	1
170	207	1
171	207	1
206	207	1
208	207	1
245	207	1
171	208	1
207	208	1
209	208	1
245	208	1
246	208	1
247	208	1
171	209	1
172	209	1
173	209	1
208	209	1
210	209	1
247	209	1
173	210	1
209	210	1
211	210	1
247	210	1
248	210	1
249	210	1
173	211	1
174	211	1
175	211	1
210	211	1
212	211	1
249	211	1
175	212	1
211	212	1
213	212	1
249	212	1
250	212	1
251	212	1
175	213	1
176	213	1
177	213	1
212	213	1
214	213	1
251	213	1
177	214	1
213	214	1
215	214	1
251	214	1
252	214	1
253	214	1
177	215	1
178	215	1
179	215	1
214	215	1
216	215	1
253	215	1
179	216	1
215	216	1
217	216	1
253	216	1
254	216	1
255	216	1
179	217	1
180	217	1
181	217	1
216	217	1
218	217	1
255	217	1
181	218	1
217	218	1
219	218	1
255	218	1
256	218	1
257	218	1
181	219	1
182	219	1
183	219	1
218	219	1
220	219	1
257	219	1
183	220	1
219	220	1
221	220	1
257	220	1
258	220	1
259	220	1
183	221	1
184	221	1
185	221	1
220	221	1
222	221	1
259	221	1
185	222	1
221	222	1
223	222	1
259	222	1
260	222	1
261	222	1
185	223	1
186	223	1
187	223	1
222	223	1
224	223	1
261	223	1
187	224	1
223	224	1
225	224	1
261	224	1
262	224	1
263	224	1
187	225	1
188	225	1
189	225	1
224	225	1
226	225	1
263	225	1
189	226	1
225	226	1
227	226	1
263	226	1
264	226	1
265	226	1
189	227	1
190	227	1
191	227	1
226	227	1
228	227	1
265	227	1
191	228	1
227	228	1
229	228	1
265	228	1
266	228	1
267	228	1
191	229	1
192	229	1
193	229	1
228	229	1
230	229	1
267	229	1
193	230	1
229	230	1
231	230	1
267	230	1
268	230	1
269	230	1
193	231	1
194	231	1
195	231	1
230	231	1
232	231	1
269	231	1
195	232	1
231	232	1
233	232	1
269	232	1
270	232	1
271	232	1
195	233	1
232	233	1
271	233	1
196	234	1
235	234	1
273	234	1
274	234	1
275	234	1
196	235	1
197	235	1
198	235	1
234	235	1
236	235	1
275	235	1
198	236	1
235	236	1
237	236	1
275	236	1
276	236	1
277	236	1
198	237	1
199	237	1
200	237	1
236	237	1
238	237	1
277	237	1
200	238	1
237	238	1
239	238	1
277	238	1
278	238	1
279	238	1
200	239	1
201	239	1
202	239	1
238	239	1
240	239	1
279	239	1
202	240	1
239	240	1
241	240	1
279	240	1
280	240	1
281	240	1
202	241	1
203	241	1
204	241	1
240	241	1
242	241	1
281	241	1
204	242	1
241	242	1
243	242	1
281	242	1
282	242	1
283	242	1
204	243	1
205	243	1
206	243	1
242	243	1
244	243	1
283	243	1
206	244	1
243	244	1
245	244	1
283	244	1
284	244	1
285	244	1
206	245	1
207	245	1
208	245	1
244	245	1
246	245	1
285	245	1
208	246	1
245	246	1
247	246	1
285	246	1
286	246	1
287	246	1
208	247	1
209	247	1
210	247	1
246	247	1
248	247	1
287	247	1
210	248	1
247	248	1
249	248	1
287	248	1
288	248	1
289	248	1
210	249	1
211	249	1
212	249	1
248	249	1
250	249	1
289	249	1
212	250	1
249	250	1
251	250	1
289	250	1
290	250	1
291	250	1
212	251	1
213	251	1
214	251	1
250	251	1
252	251	1
291	251	1
214	252	1
251	252	1
253	252	1
291	252	1
292	252	1
293	252	1
214	253	1
215	253	1
216	253	1
252	253	1
254	253	1
293	253	1
216	254	1
253	254	1
255	254	1
293	254	1
294	254	1
295	254	1
216	255	1
217	255	1
218	255	1
254	255	1
256	255	1
295	255	1
218	256	1
255	256	1
257	256	1
295	256	1
296	256	1
297	256	1
218	257	1
219	257	1
220	257	1
256	257	1
258	257	1
297	257	1
220	258	1
257	258	1
259	258	1
297	258	1
298	258	1
299	258	1
220	259	1
221	259	1
222	259	1
258	259	1
260	259	1
299	259	1
222	260	1
259	260	1
261	260	1
299	260	1
300	260	1
301	260	1
222	261	1
223	261	1
224	261	1
260	261	1
262	261	1
301	261	1
224	262	1
261	262	1
263	262	1
301	262	1
302	262	1
303	262	1
224	263	1
225	263	1
226	263	1
262	263	1
264	263	1
303	263	1
226	264	1
263	264	1
265	264	1
303	264	1
304	264	1
305	264	1
226	265	1
227	265	1
228	265	1
264	265	1
266	265	1
305	265	1
228	266	1
265	266	1
267	266	1
305	266	1
306	266	1
307	266	1
228	267	1
229	267	1
230	267	1
266	267	1
268	267	1
307	267	1
230	268	1
267	268	1
269	268	1
307	268	1
308	268	1
309	268	1
230	269	1
231	269	1
232	269	1
268	269	1
270	269	1
309	269	1
232	270	1
269	270	1
271	270	1
309	270	1
310	270	1
311	270	1
232	271	1
233	271	1
270	271	1
272	271	1
311	271	1
271	272	1
311	272	1
312	272	1
234	273	1
274	273	1
314	273	1
234	274	1
273	274	1
275	274	1
314	274	1
315	274	1
316	274	1
234	275	1
235	275	1
236	275	1
274	275	1
276	275	1
316	275	1
236	276	1
275	276	1
277	276	1
316	276	1
317	276	1
318	276	1
236	277	1
237	277	1
238	277	1
276	277	1
278	277	1
318	277	1
238	278	1
277	278	1
279	278	1
318	278	1
319	278	1
320	278	1
238	279	1
239	279	1
240	279	1
278	279	1
280	279	1
320	279	1
240	280	1
279	280	1
281	280	1
320	280	1
321	280	1
322	280	1
240	281	1
241	281	1
242	281	1
280	281	1
282	281	1
322	281	1
242	282	1
281	282	1
283	282	1
322	282	1
323	282	1
324	282	1
242	283	1
243	283	1
244	283	1
282	283	1
284	283	1
324	283	1
244	284	1
283	284	1
285	284	1
324	284	1
325	284	1
326	284	1
244	285	1
245	285	1
246	285	1
284	285	1
286	285	1
326	285	1
246	286	1
285	286	1
287	286	1
326	286	1
327	286	1
328	286	1
246	287	1
247	287	1
248	287	1
286	287	1
288	287	1
328	287	1
248	288	1
287	288	1
289	288	1
328	288	1
329	288	1
330	288	1
248	289	1
249	289	1
250	289	1
288	289	1
290	289	1
330	289	1
250	290	1
289	290	1
291	290	1
330	290	1
331	290	1
332	290	1
250	291	1
251	291	1
252	291	1
290	291	1
292	291	1
332	291	1
252	292	1
291	292	1
293	292	1
332	292	1
333	292	1
334	292	1
252	293	1
253	293	1
254	293	1
292	293	1
294	293	1
334	293	1
254	294	1
293	294	1
295	294	1
334	294	1
335	294	1
336	294	1
254	295	1
255	295	1
256	295	1
294	295	1
296	295	1
336	295	1
256	296	1
295	296	1
297	296	1
336	296	1
337	296	1
338	296	1
256	297	1
257	297	1
258	297	1
296	297	1
298	297	1
338	297	1
258	298	1
297	298	1
299	298	1
338	298	1
339	298	1
340	298	1
258	299	1
259	299	1
260	299	1
298	299	1
300	299	1
340	299	1
260	300	1
299	300	1
301	300	1
340	300	1
341	300	1
342	300	1
260	301	1
261	301	1
262	301	1
300	301	1
302	301	1
342	301	1
262	302	1
301	302	1
303	302	1
342	302	1
343	302	1
344	302	1
262	303	1
263	303	1
264	303	1
302	303	1
304	303	1
344	303	1
264	304	1
303	304	1
305	304	1
344	304	1
345	304	1
346	304	1
264	305	1
265	305	1
266	305	1
304	305	1
306	305	1
346	305	1
266	306	1
305	306	1
307	306	1
346	306	1
347	306	1
348	306	1
266	307	1
267	307	1
268	307	1
306	307	1
308	307	1
348	307	1
268	308	1
307	308	1
309	308	1
348	308	1
349	308	1
350	308	1
268	309	1
269	309	1
270	309	1
308	309	1
310	309	1
350	309	1
270	310	1
309	310	1
311	310	1
350	310	1
351	310	1
352	310	1
270	311	1
271	311	1
272	311	1
310	311	1
312	311	1
352	311	1
272	312	1
311	312	1
352	312	1
353	312	1
354	312	1
314	313	1
355	313	1
356	313	1
273	314	1
274	314	1
313	314	1
315	314	1
356	314	1
274	315	1
314	315	1
316	315	1
356	315	1
357	315	1
358	315	1
274	316	1
275	316	1
276	316	1
315	316	1
317	316	1
358	316	1
276	317	1
316	317	1
318	317	1
358	317	1
359	317	1
360	317	1
276	318	1
277	318	1
278	318	1
317	318	1
319	318	1
360	318	1
278	319	1
318	319	1
320	319	1
360	319	1
361	319	1
362	319	1
278	320	1
279	320	1
280	320	1
319	320	1
321	320	1
362	320	1
280	321	1
320	321	1
322	321	1
362	321	1
363	321	1
364	321	1
280	322	1
281	322	1
282	322	1
321	322	1
323	322	1
364	322	1
282	323	1
322	323	1
324	323	1
364	323	1
365	323	1
366	323	1
282	324	1
283	324	1
284	324	1
323	324	1
325	324	1
366	324	1
284	325	1
324	325	1
326	325	1
366	325	1
367	325	1
368	325	1
284	326	1
285	326	1
286	326	1
325	326	1
327	326	1
368	326	1
286	327	1
326	327	1
328	327	1
368	327	1
369	327	1
370	327	1
286	328	1
287	328	1
288	328	1
327	328	1
329	328	1
370	328	1
288	329	1
328	329	1
330	329	1
370	329	1
371	329	1
372	329	1
288	330	1
289	330	1
290	330	1
329	330	1
331	330	1
372	330	1
290	331	1
330	331	1
332	331	1
372	331	1
373	331	1
374	331	1
290	332	1
291	332	1
292	332	1
331	332	1
333	332	1
374	332	1
292	333	1
332	333	1
334	333	1
374	333	1
375	333	1
376	333	1
292	334	1
293	334	1
294	334	1
333	334	1
335	334	1
376	334	1
294	335	1
334	335	1
336	335	1
376	335	1
377	335	1
378	335	1
294	336	1
295	336	1
296	336	1
335	336	1
337	336	1
378	336	1
296	337	1
336	337	1
338	337	1
378	337	1
379	337	1
380	337	1
296	338	1
297	338	1
298	338	1
337	338	1
339	338	1
380	338	1
298	339	1
338	339	1
340	339	1
380	339	1
381	339	1
382	339	1
298	340	1
299	340	1
300	340	1
339	340	1
341	340	1
382	340	1
300	341	1
340	341	1
342	341	1
382	341	1
383	341	1
384	341	1
300	342	1
301	342	1
302	342	1
341	342	1
343	342	1
384	342	1
302	343	1
342	343	1
344	343	1
384	343	1
385	343	1
386	343	1
302	344	1
303	344	1
304	344	1
343	344	1
345	344	1
386	344	1
304	345	1
344	345	1
346	345	1
386	345	1
387	345	1
388	345	1
304	346	1
305	346	1
306	346	1
345	346	1
347	346	1
388	346	1
306	347	1
346	347	1
348	347	1
388	347	1
389	347	1
390	347	1
306	348	1
307	348	1
308	348	1
347	348	1
349	348	1
390	348	1
308	349	1
348	349	1
350	349	1
390	349	1
391	349	1
392	349	1
308	350	1
309	350	1
310	350	1
349	350	1
351	350	1
392	350	1
[truncated: 6,402 more rows]
