# Supplementary material for: Modeling metabolic networks of individual bacterial agents in heterogeneous and dynamic soil habitats (IndiMeSH)
Source: PLoS Comput Biol. 2019 Jun 19;15(6):e1007127. doi: 10.1371/journal.pcbi.1007127 (PMC6583959; doi:10.1371/journal.pcbi.1007127)
Supplement: S1 Data — (ZIP) [file pcbi.1007127.s007.zip › IndiMeSH_Suite/GlucosePerfusion/IO/Phys/NodeBoundaries.txt]

1	0	0
1	643	1
2	644	2
3	645	3
4	646	4
5	687	5
6	688	6
7	689	7
9	690	9
11	691	11
13	692	13
15	693	15
17	733	17
18	734	18
19	735	19
20	736	20
21	737	21
22	738	22
23	739	23
24	779	24
40	780	40
41	781	41
42	782	42
43	783	43
44	784	44
66	785	66
68	826	68
69	827	69
94	828	94
95	829	95
96	830	96
97	873	97
125	875	125
126	0	126
127	0	127
128	0	128
160	0	160
161	0	161
194	0	194
195	0	195
196	0	196
197	0	197
233	0	233
234	0	234
271	0	271
272	0	272
273	0	273
312	0	312
313	0	313
314	0	314
354	0	354
355	0	355
396	0	396
397	0	397
398	0	398
440	0	440
441	0	441
484	0	484
485	0	485
529	0	529
530	0	530
574	0	574
575	0	575
576	0	576
620	0	620
621	0	621
666	0	666
667	0	667
712	0	712
713	0	713
758	0	758
759	0	759
804	0	804
805	0	805
850	0	850
851	0	851
895	0	895
896	0	896
940	0	940
941	0	941
984	0	984
985	0	985
986	0	986
987	0	987
1029	0	1029
1030	0	1030
1072	0	1072
1073	0	1073
1114	0	1114
1115	0	1115
1154	0	1154
1155	0	1155
1156	0	1156
1157	0	1157
1195	0	1195
1196	0	1196
1233	0	1233
1234	0	1234
1235	0	1235
1269	0	1269
1270	0	1270
1271	0	1271
1304	0	1304
1305	0	1305
1306	0	1306
1336	0	1336
1337	0	1337
1338	0	1338
1339	0	1339
1365	0	1365
1366	0	1366
1367	0	1367
1392	0	1392
1393	0	1393
1394	0	1394
1396	0	1396
1414	0	1414
1415	0	1415
1416	0	1416
1417	0	1417
1418	0	1418
1419	0	1419
1420	0	1420
1432	0	1432
1434	0	1434
1435	0	1435
1436	0	1436
1437	0	1437
1438	0	1438
1439	0	1439
1440	0	1440
1441	0	1441
1442	0	1442
1443	0	1443
1444	0	1444
1445	0	1445
1446	0	1446
1447	0	1447
