# Supplementary material for: Modeling metabolic networks of individual bacterial agents in heterogeneous and dynamic soil habitats (IndiMeSH)
Source: PLoS Comput Biol. 2019 Jun 19;15(6):e1007127. doi: 10.1371/journal.pcbi.1007127 (PMC6583959; doi:10.1371/journal.pcbi.1007127)
Supplement: S1 Data — (ZIP) [file pcbi.1007127.s007.zip › IndiMeSH_Suite/GlucosePerfusion/IO/Phys/NodeCoordinates.txt]

-0.002	-0.00044115427	0
-0.002	-0.00026794919	0
-0.002	-9.4744112e-05	0
-0.002	7.8460969e-05	0
-0.002	0.00025166605	0
-0.0019	-0.00061435935	0
-0.00195	-0.00052775681	0
-0.0019	-0.00044115427	0
-0.00195	-0.00035455173	0
-0.0019	-0.00026794919	0
-0.00195	-0.00018134665	0
-0.0019	-9.4744112e-05	0
-0.00195	-8.1415713e-06	0
-0.0019	7.8460969e-05	0
-0.00195	0.00016506351	0
-0.0019	0.00025166605	0
-0.00195	0.00033826859	0
-0.0019	0.00042487113	0
-0.00195	0.00051147367	0
-0.0019	0.00059807621	0
-0.0018	-0.00096076952	0
-0.00185	-0.00087416698	0
-0.0018	-0.00078756443	0
-0.00185	-0.00070096189	0
-0.0018	-0.00061435935	0
-0.00185	-0.00052775681	0
-0.0018	-0.00044115427	0
-0.00185	-0.00035455173	0
-0.0018	-0.00026794919	0
-0.00185	-0.00018134665	0
-0.0018	-9.4744112e-05	0
-0.00185	-8.1415713e-06	0
-0.0018	7.8460969e-05	0
-0.00185	0.00016506351	0
-0.0018	0.00025166605	0
-0.00185	0.00033826859	0
-0.0018	0.00042487113	0
-0.00185	0.00051147367	0
-0.0018	0.00059807621	0
-0.00185	0.00068467875	0
-0.0018	0.00077128129	0
-0.0018	0.00094448637	0
-0.0017	-0.0011339746	0
-0.00175	-0.0010473721	0
-0.0017	-0.00096076952	0
-0.00175	-0.00087416698	0
-0.0017	-0.00078756443	0
-0.00175	-0.00070096189	0
-0.0017	-0.00061435935	0
-0.00175	-0.00052775681	0
-0.0017	-0.00044115427	0
-0.00175	-0.00035455173	0
-0.0017	-0.00026794919	0
-0.00175	-0.00018134665	0
-0.0017	-9.4744112e-05	0
-0.00175	-8.1415713e-06	0
-0.0017	7.8460969e-05	0
-0.00175	0.00016506351	0
-0.0017	0.00025166605	0
-0.00175	0.00033826859	0
-0.0017	0.00042487113	0
-0.00175	0.00051147367	0
-0.0017	0.00059807621	0
-0.00175	0.00068467875	0
-0.0017	0.00077128129	0
-0.00175	0.00085788383	0
-0.0017	0.00094448637	0
-0.00175	0.0010310889	0
-0.0016	-0.0011339746	0
-0.00165	-0.0010473721	0
-0.0016	-0.00096076952	0
-0.00165	-0.00087416698	0
-0.0016	-0.00078756443	0
-0.00165	-0.00070096189	0
-0.0016	-0.00061435935	0
-0.00165	-0.00052775681	0
-0.0016	-0.00044115427	0
-0.00165	-0.00035455173	0
-0.0016	-0.00026794919	0
-0.00165	-0.00018134665	0
-0.0016	-9.4744112e-05	0
-0.00165	-8.1415713e-06	0
-0.0016	7.8460969e-05	0
-0.00165	0.00016506351	0
-0.0016	0.00025166605	0
-0.00165	0.00033826859	0
-0.0016	0.00042487113	0
-0.00165	0.00051147367	0
-0.0016	0.00059807621	0
-0.00165	0.00068467875	0
-0.0016	0.00077128129	0
-0.00165	0.00085788383	0
-0.0016	0.00094448637	0
-0.00165	0.0010310889	0
-0.0016	0.0011176915	0
-0.0015	-0.0013071797	0
-0.00155	-0.0012205771	0
-0.0015	-0.0011339746	0
-0.00155	-0.0010473721	0
-0.0015	-0.00096076952	0
-0.00155	-0.00087416698	0
-0.0015	-0.00078756443	0
-0.00155	-0.00070096189	0
-0.0015	-0.00061435935	0
-0.00155	-0.00052775681	0
-0.0015	-0.00044115427	0
-0.00155	-0.00035455173	0
-0.0015	-0.00026794919	0
-0.00155	-0.00018134665	0
-0.0015	-9.4744112e-05	0
-0.00155	-8.1415713e-06	0
-0.0015	7.8460969e-05	0
-0.00155	0.00016506351	0
-0.0015	0.00025166605	0
-0.00155	0.00033826859	0
-0.0015	0.00042487113	0
-0.00155	0.00051147367	0
-0.0015	0.00059807621	0
-0.00155	0.00068467875	0
-0.0015	0.00077128129	0
-0.00155	0.00085788383	0
-0.0015	0.00094448637	0
-0.00155	0.0010310889	0
-0.0015	0.0011176915	0
-0.00155	0.001204294	0
-0.0015	0.0012908965	0
-0.0014	-0.0014803848	0
-0.00145	-0.0013937822	0
-0.0014	-0.0013071797	0
-0.00145	-0.0012205771	0
-0.0014	-0.0011339746	0
-0.00145	-0.0010473721	0
-0.0014	-0.00096076952	0
-0.00145	-0.00087416698	0
-0.0014	-0.00078756443	0
-0.00145	-0.00070096189	0
-0.0014	-0.00061435935	0
-0.00145	-0.00052775681	0
-0.0014	-0.00044115427	0
-0.00145	-0.00035455173	0
-0.0014	-0.00026794919	0
-0.00145	-0.00018134665	0
-0.0014	-9.4744112e-05	0
-0.00145	-8.1415713e-06	0
-0.0014	7.8460969e-05	0
-0.00145	0.00016506351	0
-0.0014	0.00025166605	0
-0.00145	0.00033826859	0
-0.0014	0.00042487113	0
-0.00145	0.00051147367	0
-0.0014	0.00059807621	0
-0.00145	0.00068467875	0
-0.0014	0.00077128129	0
-0.00145	0.00085788383	0
-0.0014	0.00094448637	0
-0.00145	0.0010310889	0
-0.0014	0.0011176915	0
-0.00145	0.001204294	0
-0.0014	0.0012908965	0
-0.00145	0.0013774991	0
-0.0013	-0.0014803848	0
-0.00135	-0.0013937822	0
-0.0013	-0.0013071797	0
-0.00135	-0.0012205771	0
-0.0013	-0.0011339746	0
-0.00135	-0.0010473721	0
-0.0013	-0.00096076952	0
-0.00135	-0.00087416698	0
-0.0013	-0.00078756443	0
-0.00135	-0.00070096189	0
-0.0013	-0.00061435935	0
-0.00135	-0.00052775681	0
-0.0013	-0.00044115427	0
-0.00135	-0.00035455173	0
-0.0013	-0.00026794919	0
-0.00135	-0.00018134665	0
-0.0013	-9.4744112e-05	0
-0.00135	-8.1415713e-06	0
-0.0013	7.8460969e-05	0
-0.00135	0.00016506351	0
-0.0013	0.00025166605	0
-0.00135	0.00033826859	0
-0.0013	0.00042487113	0
-0.00135	0.00051147367	0
-0.0013	0.00059807621	0
-0.00135	0.00068467875	0
-0.0013	0.00077128129	0
-0.00135	0.00085788383	0
-0.0013	0.00094448637	0
-0.00135	0.0010310889	0
-0.0013	0.0011176915	0
-0.00135	0.001204294	0
-0.0013	0.0012908965	0
-0.00135	0.0013774991	0
-0.0013	0.0014641016	0
-0.0012	-0.0016535898	0
-0.00125	-0.0015669873	0
-0.0012	-0.0014803848	0
-0.00125	-0.0013937822	0
-0.0012	-0.0013071797	0
-0.00125	-0.0012205771	0
-0.0012	-0.0011339746	0
-0.00125	-0.0010473721	0
-0.0012	-0.00096076952	0
-0.00125	-0.00087416698	0
-0.0012	-0.00078756443	0
-0.00125	-0.00070096189	0
-0.0012	-0.00061435935	0
-0.00125	-0.00052775681	0
-0.0012	-0.00044115427	0
-0.00125	-0.00035455173	0
-0.0012	-0.00026794919	0
-0.00125	-0.00018134665	0
-0.0012	-9.4744112e-05	0
-0.00125	-8.1415713e-06	0
-0.0012	7.8460969e-05	0
-0.00125	0.00016506351	0
-0.0012	0.00025166605	0
-0.00125	0.00033826859	0
-0.0012	0.00042487113	0
-0.00125	0.00051147367	0
-0.0012	0.00059807621	0
-0.00125	0.00068467875	0
-0.0012	0.00077128129	0
-0.00125	0.00085788383	0
-0.0012	0.00094448637	0
-0.00125	0.0010310889	0
-0.0012	0.0011176915	0
-0.00125	0.001204294	0
-0.0012	0.0012908965	0
-0.00125	0.0013774991	0
-0.0012	0.0014641016	0
-0.00125	0.0015507042	0
-0.0011	-0.0016535898	0
-0.00115	-0.0015669873	0
-0.0011	-0.0014803848	0
-0.00115	-0.0013937822	0
-0.0011	-0.0013071797	0
-0.00115	-0.0012205771	0
-0.0011	-0.0011339746	0
-0.00115	-0.0010473721	0
-0.0011	-0.00096076952	0
-0.00115	-0.00087416698	0
-0.0011	-0.00078756443	0
-0.00115	-0.00070096189	0
-0.0011	-0.00061435935	0
-0.00115	-0.00052775681	0
-0.0011	-0.00044115427	0
-0.00115	-0.00035455173	0
-0.0011	-0.00026794919	0
-0.00115	-0.00018134665	0
-0.0011	-9.4744112e-05	0
-0.00115	-8.1415713e-06	0
-0.0011	7.8460969e-05	0
-0.00115	0.00016506351	0
-0.0011	0.00025166605	0
-0.00115	0.00033826859	0
-0.0011	0.00042487113	0
-0.00115	0.00051147367	0
-0.0011	0.00059807621	0
-0.00115	0.00068467875	0
-0.0011	0.00077128129	0
-0.00115	0.00085788383	0
-0.0011	0.00094448637	0
-0.00115	0.0010310889	0
-0.0011	0.0011176915	0
-0.00115	0.001204294	0
-0.0011	0.0012908965	0
-0.00115	0.0013774991	0
-0.0011	0.0014641016	0
-0.00115	0.0015507042	0
-0.0011	0.0016373067	0
-0.00105	-0.0017401924	0
-0.001	-0.0016535898	0
-0.00105	-0.0015669873	0
-0.001	-0.0014803848	0
-0.00105	-0.0013937822	0
-0.001	-0.0013071797	0
-0.00105	-0.0012205771	0
-0.001	-0.0011339746	0
-0.00105	-0.0010473721	0
-0.001	-0.00096076952	0
-0.00105	-0.00087416698	0
-0.001	-0.00078756443	0
-0.00105	-0.00070096189	0
-0.001	-0.00061435935	0
-0.00105	-0.00052775681	0
-0.001	-0.00044115427	0
-0.00105	-0.00035455173	0
-0.001	-0.00026794919	0
-0.00105	-0.00018134665	0
-0.001	-9.4744112e-05	0
-0.00105	-8.1415713e-06	0
-0.001	7.8460969e-05	0
-0.00105	0.00016506351	0
-0.001	0.00025166605	0
-0.00105	0.00033826859	0
-0.001	0.00042487113	0
-0.00105	0.00051147367	0
-0.001	0.00059807621	0
-0.00105	0.00068467875	0
-0.001	0.00077128129	0
-0.00105	0.00085788383	0
-0.001	0.00094448637	0
-0.00105	0.0010310889	0
-0.001	0.0011176915	0
-0.00105	0.001204294	0
-0.001	0.0012908965	0
-0.00105	0.0013774991	0
-0.001	0.0014641016	0
-0.00105	0.0015507042	0
-0.001	0.0016373067	0
-0.0009	-0.0018267949	0
-0.00095	-0.0017401924	0
-0.0009	-0.0016535898	0
-0.00095	-0.0015669873	0
-0.0009	-0.0014803848	0
-0.00095	-0.0013937822	0
-0.0009	-0.0013071797	0
-0.00095	-0.0012205771	0
-0.0009	-0.0011339746	0
-0.00095	-0.0010473721	0
-0.0009	-0.00096076952	0
-0.00095	-0.00087416698	0
-0.0009	-0.00078756443	0
-0.00095	-0.00070096189	0
-0.0009	-0.00061435935	0
-0.00095	-0.00052775681	0
-0.0009	-0.00044115427	0
-0.00095	-0.00035455173	0
-0.0009	-0.00026794919	0
-0.00095	-0.00018134665	0
-0.0009	-9.4744112e-05	0
-0.00095	-8.1415713e-06	0
-0.0009	7.8460969e-05	0
-0.00095	0.00016506351	0
-0.0009	0.00025166605	0
-0.00095	0.00033826859	0
-0.0009	0.00042487113	0
-0.00095	0.00051147367	0
-0.0009	0.00059807621	0
-0.00095	0.00068467875	0
-0.0009	0.00077128129	0
-0.00095	0.00085788383	0
-0.0009	0.00094448637	0
-0.00095	0.0010310889	0
-0.0009	0.0011176915	0
-0.00095	0.001204294	0
-0.0009	0.0012908965	0
-0.00095	0.0013774991	0
-0.0009	0.0014641016	0
-0.00095	0.0015507042	0
-0.0009	0.0016373067	0
-0.00095	0.0017239092	0
-0.0008	-0.0018267949	0
-0.00085	-0.0017401924	0
-0.0008	-0.0016535898	0
-0.00085	-0.0015669873	0
-0.0008	-0.0014803848	0
-0.00085	-0.0013937822	0
-0.0008	-0.0013071797	0
-0.00085	-0.0012205771	0
-0.0008	-0.0011339746	0
-0.00085	-0.0010473721	0
-0.0008	-0.00096076952	0
-0.00085	-0.00087416698	0
-0.0008	-0.00078756443	0
-0.00085	-0.00070096189	0
-0.0008	-0.00061435935	0
-0.00085	-0.00052775681	0
-0.0008	-0.00044115427	0
-0.00085	-0.00035455173	0
-0.0008	-0.00026794919	0
-0.00085	-0.00018134665	0
-0.0008	-9.4744112e-05	0
-0.00085	-8.1415713e-06	0
-0.0008	7.8460969e-05	0
-0.00085	0.00016506351	0
-0.0008	0.00025166605	0
-0.00085	0.00033826859	0
-0.0008	0.00042487113	0
-0.00085	0.00051147367	0
-0.0008	0.00059807621	0
-0.00085	0.00068467875	0
-0.0008	0.00077128129	0
-0.00085	0.00085788383	0
-0.0008	0.00094448637	0
-0.00085	0.0010310889	0
-0.0008	0.0011176915	0
-0.00085	0.001204294	0
-0.0008	0.0012908965	0
-0.00085	0.0013774991	0
-0.0008	0.0014641016	0
-0.00085	0.0015507042	0
-0.0008	0.0016373067	0
-0.00085	0.0017239092	0
-0.0008	0.0018105118	0
-0.0007	-0.0018267949	0
-0.00075	-0.0017401924	0
-0.0007	-0.0016535898	0
-0.00075	-0.0015669873	0
-0.0007	-0.0014803848	0
-0.00075	-0.0013937822	0
-0.0007	-0.0013071797	0
-0.00075	-0.0012205771	0
-0.0007	-0.0011339746	0
-0.00075	-0.0010473721	0
-0.0007	-0.00096076952	0
-0.00075	-0.00087416698	0
-0.0007	-0.00078756443	0
-0.00075	-0.00070096189	0
-0.0007	-0.00061435935	0
-0.00075	-0.00052775681	0
-0.0007	-0.00044115427	0
-0.00075	-0.00035455173	0
-0.0007	-0.00026794919	0
-0.00075	-0.00018134665	0
-0.0007	-9.4744112e-05	0
-0.00075	-8.1415713e-06	0
-0.0007	7.8460969e-05	0
-0.00075	0.00016506351	0
-0.0007	0.00025166605	0
-0.00075	0.00033826859	0
-0.0007	0.00042487113	0
-0.00075	0.00051147367	0
-0.0007	0.00059807621	0
-0.00075	0.00068467875	0
-0.0007	0.00077128129	0
-0.00075	0.00085788383	0
-0.0007	0.00094448637	0
-0.00075	0.0010310889	0
-0.0007	0.0011176915	0
-0.00075	0.001204294	0
-0.0007	0.0012908965	0
-0.00075	0.0013774991	0
-0.0007	0.0014641016	0
-0.00075	0.0015507042	0
-0.0007	0.0016373067	0
-0.00075	0.0017239092	0
-0.0007	0.0018105118	0
-0.00065	-0.0019133975	0
-0.0006	-0.0018267949	0
-0.00065	-0.0017401924	0
-0.0006	-0.0016535898	0
-0.00065	-0.0015669873	0
-0.0006	-0.0014803848	0
-0.00065	-0.0013937822	0
-0.0006	-0.0013071797	0
-0.00065	-0.0012205771	0
-0.0006	-0.0011339746	0
-0.00065	-0.0010473721	0
-0.0006	-0.00096076952	0
-0.00065	-0.00087416698	0
-0.0006	-0.00078756443	0
-0.00065	-0.00070096189	0
-0.0006	-0.00061435935	0
-0.00065	-0.00052775681	0
-0.0006	-0.00044115427	0
-0.00065	-0.00035455173	0
-0.0006	-0.00026794919	0
-0.00065	-0.00018134665	0
-0.0006	-9.4744112e-05	0
-0.00065	-8.1415713e-06	0
-0.0006	7.8460969e-05	0
-0.00065	0.00016506351	0
-0.0006	0.00025166605	0
-0.00065	0.00033826859	0
-0.0006	0.00042487113	0
-0.00065	0.00051147367	0
-0.0006	0.00059807621	0
-0.00065	0.00068467875	0
-0.0006	0.00077128129	0
-0.00065	0.00085788383	0
-0.0006	0.00094448637	0
-0.00065	0.0010310889	0
-0.0006	0.0011176915	0
-0.00065	0.001204294	0
-0.0006	0.0012908965	0
-0.00065	0.0013774991	0
-0.0006	0.0014641016	0
-0.00065	0.0015507042	0
-0.0006	0.0016373067	0
-0.00065	0.0017239092	0
-0.0006	0.0018105118	0
-0.00055	-0.0019133975	0
-0.0005	-0.0018267949	0
-0.00055	-0.0017401924	0
-0.0005	-0.0016535898	0
-0.00055	-0.0015669873	0
-0.0005	-0.0014803848	0
-0.00055	-0.0013937822	0
-0.0005	-0.0013071797	0
-0.00055	-0.0012205771	0
-0.0005	-0.0011339746	0
-0.00055	-0.0010473721	0
-0.0005	-0.00096076952	0
-0.00055	-0.00087416698	0
-0.0005	-0.00078756443	0
-0.00055	-0.00070096189	0
-0.0005	-0.00061435935	0
-0.00055	-0.00052775681	0
-0.0005	-0.00044115427	0
-0.00055	-0.00035455173	0
-0.0005	-0.00026794919	0
-0.00055	-0.00018134665	0
-0.0005	-9.4744112e-05	0
-0.00055	-8.1415713e-06	0
-0.0005	7.8460969e-05	0
-0.00055	0.00016506351	0
-0.0005	0.00025166605	0
-0.00055	0.00033826859	0
-0.0005	0.00042487113	0
-0.00055	0.00051147367	0
-0.0005	0.00059807621	0
-0.00055	0.00068467875	0
-0.0005	0.00077128129	0
-0.00055	0.00085788383	0
-0.0005	0.00094448637	0
-0.00055	0.0010310889	0
-0.0005	0.0011176915	0
-0.00055	0.001204294	0
-0.0005	0.0012908965	0
-0.00055	0.0013774991	0
-0.0005	0.0014641016	0
-0.00055	0.0015507042	0
-0.0005	0.0016373067	0
-0.00055	0.0017239092	0
-0.0005	0.0018105118	0
-0.00055	0.0018971143	0
-0.00045	-0.0019133975	0
-0.0004	-0.0018267949	0
-0.00045	-0.0017401924	0
-0.0004	-0.0016535898	0
-0.00045	-0.0015669873	0
-0.0004	-0.0014803848	0
-0.00045	-0.0013937822	0
-0.0004	-0.0013071797	0
-0.00045	-0.0012205771	0
-0.0004	-0.0011339746	0
-0.00045	-0.0010473721	0
-0.0004	-0.00096076952	0
-0.00045	-0.00087416698	0
-0.0004	-0.00078756443	0
-0.00045	-0.00070096189	0
-0.0004	-0.00061435935	0
-0.00045	-0.00052775681	0
-0.0004	-0.00044115427	0
-0.00045	-0.00035455173	0
-0.0004	-0.00026794919	0
-0.00045	-0.00018134665	0
-0.0004	-9.4744112e-05	0
-0.00045	-8.1415713e-06	0
-0.0004	7.8460969e-05	0
-0.00045	0.00016506351	0
-0.0004	0.00025166605	0
-0.00045	0.00033826859	0
-0.0004	0.00042487113	0
-0.00045	0.00051147367	0
-0.0004	0.00059807621	0
-0.00045	0.00068467875	0
-0.0004	0.00077128129	0
-0.00045	0.00085788383	0
-0.0004	0.00094448637	0
-0.00045	0.0010310889	0
-0.0004	0.0011176915	0
-0.00045	0.001204294	0
-0.0004	0.0012908965	0
-0.00045	0.0013774991	0
-0.0004	0.0014641016	0
-0.00045	0.0015507042	0
-0.0004	0.0016373067	0
-0.00045	0.0017239092	0
-0.0004	0.0018105118	0
-0.00045	0.0018971143	0
-0.0003	-0.002	0
-0.00035	-0.0019133975	0
-0.0003	-0.0018267949	0
-0.00035	-0.0017401924	0
-0.0003	-0.0016535898	0
-0.00035	-0.0015669873	0
-0.0003	-0.0014803848	0
-0.00035	-0.0013937822	0
-0.0003	-0.0013071797	0
-0.00035	-0.0012205771	0
-0.0003	-0.0011339746	0
-0.00035	-0.0010473721	0
-0.0003	-0.00096076952	0
-0.00035	-0.00087416698	0
-0.0003	-0.00078756443	0
-0.00035	-0.00070096189	0
-0.0003	-0.00061435935	0
-0.00035	-0.00052775681	0
-0.0003	-0.00044115427	0
-0.00035	-0.00035455173	0
-0.0003	-0.00026794919	0
-0.00035	-0.00018134665	0
-0.0003	-9.4744112e-05	0
-0.00035	-8.1415713e-06	0
-0.0003	7.8460969e-05	0
-0.00035	0.00016506351	0
-0.0003	0.00025166605	0
-0.00035	0.00033826859	0
-0.0003	0.00042487113	0
-0.00035	0.00051147367	0
-0.0003	0.00059807621	0
-0.00035	0.00068467875	0
-0.0003	0.00077128129	0
-0.00035	0.00085788383	0
-0.0003	0.00094448637	0
-0.00035	0.0010310889	0
-0.0003	0.0011176915	0
-0.00035	0.001204294	0
-0.0003	0.0012908965	0
-0.00035	0.0013774991	0
-0.0003	0.0014641016	0
-0.00035	0.0015507042	0
-0.0003	0.0016373067	0
-0.00035	0.0017239092	0
-0.0003	0.0018105118	0
-0.00035	0.0018971143	0
-0.0002	-0.002	0
-0.00025	-0.0019133975	0
-0.0002	-0.0018267949	0
-0.00025	-0.0017401924	0
-0.0002	-0.0016535898	0
-0.00025	-0.0015669873	0
-0.0002	-0.0014803848	0
-0.00025	-0.0013937822	0
-0.0002	-0.0013071797	0
-0.00025	-0.0012205771	0
-0.0002	-0.0011339746	0
-0.00025	-0.0010473721	0
-0.0002	-0.00096076952	0
-0.00025	-0.00087416698	0
-0.0002	-0.00078756443	0
-0.00025	-0.00070096189	0
-0.0002	-0.00061435935	0
-0.00025	-0.00052775681	0
-0.0002	-0.00044115427	0
-0.00025	-0.00035455173	0
-0.0002	-0.00026794919	0
-0.00025	-0.00018134665	0
-0.0002	-9.4744112e-05	0
-0.00025	-8.1415713e-06	0
-0.0002	7.8460969e-05	0
-0.00025	0.00016506351	0
-0.0002	0.00025166605	0
-0.00025	0.00033826859	0
-0.0002	0.00042487113	0
-0.00025	0.00051147367	0
-0.0002	0.00059807621	0
-0.00025	0.00068467875	0
-0.0002	0.00077128129	0
-0.00025	0.00085788383	0
-0.0002	0.00094448637	0
-0.00025	0.0010310889	0
-0.0002	0.0011176915	0
-0.00025	0.001204294	0
-0.0002	0.0012908965	0
-0.00025	0.0013774991	0
-0.0002	0.0014641016	0
-0.00025	0.0015507042	0
-0.0002	0.0016373067	0
-0.00025	0.0017239092	0
-0.0002	0.0018105118	0
-0.00025	0.0018971143	0
-0.0001	-0.002	0
-0.00015	-0.0019133975	0
-0.0001	-0.0018267949	0
-0.00015	-0.0017401924	0
-0.0001	-0.0016535898	0
-0.00015	-0.0015669873	0
-0.0001	-0.0014803848	0
-0.00015	-0.0013937822	0
-0.0001	-0.0013071797	0
-0.00015	-0.0012205771	0
-0.0001	-0.0011339746	0
-0.00015	-0.0010473721	0
-0.0001	-0.00096076952	0
-0.00015	-0.00087416698	0
-0.0001	-0.00078756443	0
-0.00015	-0.00070096189	0
-0.0001	-0.00061435935	0
-0.00015	-0.00052775681	0
-0.0001	-0.00044115427	0
-0.00015	-0.00035455173	0
-0.0001	-0.00026794919	0
-0.00015	-0.00018134665	0
-0.0001	-9.4744112e-05	0
-0.00015	-8.1415713e-06	0
-0.0001	7.8460969e-05	0
-0.00015	0.00016506351	0
-0.0001	0.00025166605	0
-0.00015	0.00033826859	0
-0.0001	0.00042487113	0
-0.00015	0.00051147367	0
-0.0001	0.00059807621	0
-0.00015	0.00068467875	0
-0.0001	0.00077128129	0
-0.00015	0.00085788383	0
-0.0001	0.00094448637	0
-0.00015	0.0010310889	0
-0.0001	0.0011176915	0
-0.00015	0.001204294	0
-0.0001	0.0012908965	0
-0.00015	0.0013774991	0
-0.0001	0.0014641016	0
-0.00015	0.0015507042	0
-0.0001	0.0016373067	0
-0.00015	0.0017239092	0
-0.0001	0.0018105118	0
-0.00015	0.0018971143	0
0	-0.002	0
-5e-05	-0.0019133975	0
0	-0.0018267949	0
-5e-05	-0.0017401924	0
0	-0.0016535898	0
-5e-05	-0.0015669873	0
0	-0.0014803848	0
-5e-05	-0.0013937822	0
0	-0.0013071797	0
-5e-05	-0.0012205771	0
0	-0.0011339746	0
-5e-05	-0.0010473721	0
0	-0.00096076952	0
-5e-05	-0.00087416698	0
0	-0.00078756443	0
-5e-05	-0.00070096189	0
0	-0.00061435935	0
-5e-05	-0.00052775681	0
0	-0.00044115427	0
-5e-05	-0.00035455173	0
0	-0.00026794919	0
-5e-05	-0.00018134665	0
0	-9.4744112e-05	0
-5e-05	-8.1415713e-06	0
0	7.8460969e-05	0
-5e-05	0.00016506351	0
0	0.00025166605	0
-5e-05	0.00033826859	0
0	0.00042487113	0
-5e-05	0.00051147367	0
0	0.00059807621	0
-5e-05	0.00068467875	0
0	0.00077128129	0
-5e-05	0.00085788383	0
0	0.00094448637	0
-5e-05	0.0010310889	0
0	0.0011176915	0
-5e-05	0.001204294	0
0	0.0012908965	0
-5e-05	0.0013774991	0
0	0.0014641016	0
-5e-05	0.0015507042	0
0	0.0016373067	0
-5e-05	0.0017239092	0
0	0.0018105118	0
-5e-05	0.0018971143	0
0.0001	-0.002	0
5e-05	-0.0019133975	0
0.0001	-0.0018267949	0
5e-05	-0.0017401924	0
0.0001	-0.0016535898	0
5e-05	-0.0015669873	0
0.0001	-0.0014803848	0
5e-05	-0.0013937822	0
0.0001	-0.0013071797	0
5e-05	-0.0012205771	0
0.0001	-0.0011339746	0
5e-05	-0.0010473721	0
0.0001	-0.00096076952	0
5e-05	-0.00087416698	0
0.0001	-0.00078756443	0
5e-05	-0.00070096189	0
0.0001	-0.00061435935	0
5e-05	-0.00052775681	0
0.0001	-0.00044115427	0
5e-05	-0.00035455173	0
0.0001	-0.00026794919	0
5e-05	-0.00018134665	0
0.0001	-9.4744112e-05	0
5e-05	-8.1415713e-06	0
0.0001	7.8460969e-05	0
5e-05	0.00016506351	0
0.0001	0.00025166605	0
5e-05	0.00033826859	0
0.0001	0.00042487113	0
5e-05	0.00051147367	0
0.0001	0.00059807621	0
5e-05	0.00068467875	0
0.0001	0.00077128129	0
5e-05	0.00085788383	0
0.0001	0.00094448637	0
5e-05	0.0010310889	0
0.0001	0.0011176915	0
5e-05	0.001204294	0
0.0001	0.0012908965	0
5e-05	0.0013774991	0
0.0001	0.0014641016	0
5e-05	0.0015507042	0
0.0001	0.0016373067	0
5e-05	0.0017239092	0
0.0001	0.0018105118	0
5e-05	0.0018971143	0
0.0002	-0.002	0
0.00015	-0.0019133975	0
0.0002	-0.0018267949	0
0.00015	-0.0017401924	0
0.0002	-0.0016535898	0
0.00015	-0.0015669873	0
0.0002	-0.0014803848	0
0.00015	-0.0013937822	0
0.0002	-0.0013071797	0
0.00015	-0.0012205771	0
0.0002	-0.0011339746	0
0.00015	-0.0010473721	0
0.0002	-0.00096076952	0
0.00015	-0.00087416698	0
0.0002	-0.00078756443	0
0.00015	-0.00070096189	0
0.0002	-0.00061435935	0
0.00015	-0.00052775681	0
0.0002	-0.00044115427	0
0.00015	-0.00035455173	0
0.0002	-0.00026794919	0
0.00015	-0.00018134665	0
0.0002	-9.4744112e-05	0
0.00015	-8.1415713e-06	0
0.0002	7.8460969e-05	0
0.00015	0.00016506351	0
0.0002	0.00025166605	0
0.00015	0.00033826859	0
0.0002	0.00042487113	0
0.00015	0.00051147367	0
0.0002	0.00059807621	0
0.00015	0.00068467875	0
0.0002	0.00077128129	0
0.00015	0.00085788383	0
0.0002	0.00094448637	0
0.00015	0.0010310889	0
0.0002	0.0011176915	0
0.00015	0.001204294	0
0.0002	0.0012908965	0
0.00015	0.0013774991	0
0.0002	0.0014641016	0
0.00015	0.0015507042	0
0.0002	0.0016373067	0
0.00015	0.0017239092	0
0.0002	0.0018105118	0
0.00015	0.0018971143	0
0.00025	-0.0019133975	0
0.0003	-0.0018267949	0
0.00025	-0.0017401924	0
0.0003	-0.0016535898	0
0.00025	-0.0015669873	0
0.0003	-0.0014803848	0
0.00025	-0.0013937822	0
0.0003	-0.0013071797	0
0.00025	-0.0012205771	0
0.0003	-0.0011339746	0
0.00025	-0.0010473721	0
0.0003	-0.00096076952	0
0.00025	-0.00087416698	0
0.0003	-0.00078756443	0
0.00025	-0.00070096189	0
0.0003	-0.00061435935	0
0.00025	-0.00052775681	0
0.0003	-0.00044115427	0
0.00025	-0.00035455173	0
0.0003	-0.00026794919	0
0.00025	-0.00018134665	0
0.0003	-9.4744112e-05	0
0.00025	-8.1415713e-06	0
0.0003	7.8460969e-05	0
0.00025	0.00016506351	0
0.0003	0.00025166605	0
0.00025	0.00033826859	0
0.0003	0.00042487113	0
0.00025	0.00051147367	0
0.0003	0.00059807621	0
0.00025	0.00068467875	0
0.0003	0.00077128129	0
0.00025	0.00085788383	0
0.0003	0.00094448637	0
0.00025	0.0010310889	0
0.0003	0.0011176915	0
0.00025	0.001204294	0
0.0003	0.0012908965	0
0.00025	0.0013774991	0
0.0003	0.0014641016	0
0.00025	0.0015507042	0
0.0003	0.0016373067	0
0.00025	0.0017239092	0
0.0003	0.0018105118	0
0.00025	0.0018971143	0
0.00035	-0.0019133975	0
0.0004	-0.0018267949	0
0.00035	-0.0017401924	0
0.0004	-0.0016535898	0
0.00035	-0.0015669873	0
0.0004	-0.0014803848	0
0.00035	-0.0013937822	0
0.0004	-0.0013071797	0
0.00035	-0.0012205771	0
0.0004	-0.0011339746	0
0.00035	-0.0010473721	0
0.0004	-0.00096076952	0
0.00035	-0.00087416698	0
0.0004	-0.00078756443	0
0.00035	-0.00070096189	0
0.0004	-0.00061435935	0
0.00035	-0.00052775681	0
0.0004	-0.00044115427	0
0.00035	-0.00035455173	0
0.0004	-0.00026794919	0
0.00035	-0.00018134665	0
0.0004	-9.4744112e-05	0
0.00035	-8.1415713e-06	0
0.0004	7.8460969e-05	0
0.00035	0.00016506351	0
0.0004	0.00025166605	0
0.00035	0.00033826859	0
0.0004	0.00042487113	0
0.00035	0.00051147367	0
0.0004	0.00059807621	0
0.00035	0.00068467875	0
0.0004	0.00077128129	0
0.00035	0.00085788383	0
0.0004	0.00094448637	0
0.00035	0.0010310889	0
0.0004	0.0011176915	0
0.00035	0.001204294	0
0.0004	0.0012908965	0
0.00035	0.0013774991	0
0.0004	0.0014641016	0
0.00035	0.0015507042	0
0.0004	0.0016373067	0
0.00035	0.0017239092	0
0.0004	0.0018105118	0
0.00035	0.0018971143	0
0.00045	-0.0019133975	0
0.0005	-0.0018267949	0
0.00045	-0.0017401924	0
0.0005	-0.0016535898	0
0.00045	-0.0015669873	0
0.0005	-0.0014803848	0
0.00045	-0.0013937822	0
0.0005	-0.0013071797	0
0.00045	-0.0012205771	0
0.0005	-0.0011339746	0
0.00045	-0.0010473721	0
0.0005	-0.00096076952	0
0.00045	-0.00087416698	0
0.0005	-0.00078756443	0
0.00045	-0.00070096189	0
0.0005	-0.00061435935	0
0.00045	-0.00052775681	0
0.0005	-0.00044115427	0
0.00045	-0.00035455173	0
0.0005	-0.00026794919	0
0.00045	-0.00018134665	0
0.0005	-9.4744112e-05	0
0.00045	-8.1415713e-06	0
0.0005	7.8460969e-05	0
0.00045	0.00016506351	0
0.0005	0.00025166605	0
0.00045	0.00033826859	0
0.0005	0.00042487113	0
0.00045	0.00051147367	0
0.0005	0.00059807621	0
0.00045	0.00068467875	0
0.0005	0.00077128129	0
0.00045	0.00085788383	0
0.0005	0.00094448637	0
0.00045	0.0010310889	0
0.0005	0.0011176915	0
0.00045	0.001204294	0
0.0005	0.0012908965	0
0.00045	0.0013774991	0
0.0005	0.0014641016	0
0.00045	0.0015507042	0
0.0005	0.0016373067	0
0.00045	0.0017239092	0
0.0005	0.0018105118	0
0.00045	0.0018971143	0
0.00055	-0.0019133975	0
0.0006	-0.0018267949	0
0.00055	-0.0017401924	0
0.0006	-0.0016535898	0
0.00055	-0.0015669873	0
0.0006	-0.0014803848	0
0.00055	-0.0013937822	0
0.0006	-0.0013071797	0
0.00055	-0.0012205771	0
0.0006	-0.0011339746	0
0.00055	-0.0010473721	0
0.0006	-0.00096076952	0
0.00055	-0.00087416698	0
0.0006	-0.00078756443	0
0.00055	-0.00070096189	0
0.0006	-0.00061435935	0
0.00055	-0.00052775681	0
0.0006	-0.00044115427	0
0.00055	-0.00035455173	0
0.0006	-0.00026794919	0
0.00055	-0.00018134665	0
0.0006	-9.4744112e-05	0
0.00055	-8.1415713e-06	0
0.0006	7.8460969e-05	0
0.00055	0.00016506351	0
0.0006	0.00025166605	0
0.00055	0.00033826859	0
0.0006	0.00042487113	0
0.00055	0.00051147367	0
0.0006	0.00059807621	0
0.00055	0.00068467875	0
0.0006	0.00077128129	0
0.00055	0.00085788383	0
0.0006	0.00094448637	0
0.00055	0.0010310889	0
0.0006	0.0011176915	0
0.00055	0.001204294	0
0.0006	0.0012908965	0
0.00055	0.0013774991	0
0.0006	0.0014641016	0
0.00055	0.0015507042	0
0.0006	0.0016373067	0
0.00055	0.0017239092	0
0.0006	0.0018105118	0
0.0007	-0.0018267949	0
0.00065	-0.0017401924	0
0.0007	-0.0016535898	0
0.00065	-0.0015669873	0
0.0007	-0.0014803848	0
0.00065	-0.0013937822	0
0.0007	-0.0013071797	0
0.00065	-0.0012205771	0
0.0007	-0.0011339746	0
0.00065	-0.0010473721	0
0.0007	-0.00096076952	0
0.00065	-0.00087416698	0
0.0007	-0.00078756443	0
0.00065	-0.00070096189	0
0.0007	-0.00061435935	0
0.00065	-0.00052775681	0
0.0007	-0.00044115427	0
0.00065	-0.00035455173	0
0.0007	-0.00026794919	0
0.00065	-0.00018134665	0
0.0007	-9.4744112e-05	0
0.00065	-8.1415713e-06	0
0.0007	7.8460969e-05	0
0.00065	0.00016506351	0
0.0007	0.00025166605	0
0.00065	0.00033826859	0
0.0007	0.00042487113	0
0.00065	0.00051147367	0
0.0007	0.00059807621	0
0.00065	0.00068467875	0
0.0007	0.00077128129	0
0.00065	0.00085788383	0
0.0007	0.00094448637	0
0.00065	0.0010310889	0
0.0007	0.0011176915	0
0.00065	0.001204294	0
0.0007	0.0012908965	0
0.00065	0.0013774991	0
0.0007	0.0014641016	0
0.00065	0.0015507042	0
0.0007	0.0016373067	0
0.00065	0.0017239092	0
0.0007	0.0018105118	0
0.0008	-0.0018267949	0
0.00075	-0.0017401924	0
0.0008	-0.0016535898	0
0.00075	-0.0015669873	0
0.0008	-0.0014803848	0
0.00075	-0.0013937822	0
0.0008	-0.0013071797	0
0.00075	-0.0012205771	0
0.0008	-0.0011339746	0
0.00075	-0.0010473721	0
0.0008	-0.00096076952	0
0.00075	-0.00087416698	0
0.0008	-0.00078756443	0
0.00075	-0.00070096189	0
0.0008	-0.00061435935	0
0.00075	-0.00052775681	0
0.0008	-0.00044115427	0
0.00075	-0.00035455173	0
0.0008	-0.00026794919	0
0.00075	-0.00018134665	0
0.0008	-9.4744112e-05	0
0.00075	-8.1415713e-06	0
0.0008	7.8460969e-05	0
0.00075	0.00016506351	0
0.0008	0.00025166605	0
0.00075	0.00033826859	0
0.0008	0.00042487113	0
0.00075	0.00051147367	0
0.0008	0.00059807621	0
0.00075	0.00068467875	0
0.0008	0.00077128129	0
0.00075	0.00085788383	0
0.0008	0.00094448637	0
0.00075	0.0010310889	0
0.0008	0.0011176915	0
0.00075	0.001204294	0
0.0008	0.0012908965	0
0.00075	0.0013774991	0
0.0008	0.0014641016	0
0.00075	0.0015507042	0
0.0008	0.0016373067	0
0.00075	0.0017239092	0
0.00085	-0.0017401924	0
0.0009	-0.0016535898	0
0.00085	-0.0015669873	0
0.0009	-0.0014803848	0
0.00085	-0.0013937822	0
0.0009	-0.0013071797	0
0.00085	-0.0012205771	0
0.0009	-0.0011339746	0
0.00085	-0.0010473721	0
0.0009	-0.00096076952	0
0.00085	-0.00087416698	0
0.0009	-0.00078756443	0
0.00085	-0.00070096189	0
0.0009	-0.00061435935	0
0.00085	-0.00052775681	0
0.0009	-0.00044115427	0
0.00085	-0.00035455173	0
0.0009	-0.00026794919	0
0.00085	-0.00018134665	0
0.0009	-9.4744112e-05	0
0.00085	-8.1415713e-06	0
0.0009	7.8460969e-05	0
0.00085	0.00016506351	0
0.0009	0.00025166605	0
0.00085	0.00033826859	0
0.0009	0.00042487113	0
0.00085	0.00051147367	0
0.0009	0.00059807621	0
0.00085	0.00068467875	0
0.0009	0.00077128129	0
0.00085	0.00085788383	0
0.0009	0.00094448637	0
0.00085	0.0010310889	0
0.0009	0.0011176915	0
0.00085	0.001204294	0
0.0009	0.0012908965	0
0.00085	0.0013774991	0
0.0009	0.0014641016	0
0.00085	0.0015507042	0
0.0009	0.0016373067	0
0.00085	0.0017239092	0
0.00095	-0.0017401924	0
0.001	-0.0016535898	0
0.00095	-0.0015669873	0
0.001	-0.0014803848	0
0.00095	-0.0013937822	0
0.001	-0.0013071797	0
0.00095	-0.0012205771	0
0.001	-0.0011339746	0
0.00095	-0.0010473721	0
0.001	-0.00096076952	0
0.00095	-0.00087416698	0
0.001	-0.00078756443	0
0.00095	-0.00070096189	0
0.001	-0.00061435935	0
0.00095	-0.00052775681	0
0.001	-0.00044115427	0
0.00095	-0.00035455173	0
0.001	-0.00026794919	0
0.00095	-0.00018134665	0
0.001	-9.4744112e-05	0
0.00095	-8.1415713e-06	0
0.001	7.8460969e-05	0
0.00095	0.00016506351	0
0.001	0.00025166605	0
0.00095	0.00033826859	0
0.001	0.00042487113	0
0.00095	0.00051147367	0
0.001	0.00059807621	0
0.00095	0.00068467875	0
0.001	0.00077128129	0
0.00095	0.00085788383	0
0.001	0.00094448637	0
0.00095	0.0010310889	0
0.001	0.0011176915	0
0.00095	0.001204294	0
0.001	0.0012908965	0
0.00095	0.0013774991	0
0.001	0.0014641016	0
0.00095	0.0015507042	0
0.001	0.0016373067	0
0.0011	-0.0016535898	0
0.00105	-0.0015669873	0
0.0011	-0.0014803848	0
0.00105	-0.0013937822	0
0.0011	-0.0013071797	0
0.00105	-0.0012205771	0
0.0011	-0.0011339746	0
0.00105	-0.0010473721	0
0.0011	-0.00096076952	0
0.00105	-0.00087416698	0
0.0011	-0.00078756443	0
0.00105	-0.00070096189	0
0.0011	-0.00061435935	0
0.00105	-0.00052775681	0
0.0011	-0.00044115427	0
0.00105	-0.00035455173	0
0.0011	-0.00026794919	0
0.00105	-0.00018134665	0
0.0011	-9.4744112e-05	0
0.00105	-8.1415713e-06	0
0.0011	7.8460969e-05	0
0.00105	0.00016506351	0
0.0011	0.00025166605	0
0.00105	0.00033826859	0
0.0011	0.00042487113	0
0.00105	0.00051147367	0
0.0011	0.00059807621	0
0.00105	0.00068467875	0
0.0011	0.00077128129	0
0.00105	0.00085788383	0
0.0011	0.00094448637	0
0.00105	0.0010310889	0
0.0011	0.0011176915	0
0.00105	0.001204294	0
0.0011	0.0012908965	0
0.00105	0.0013774991	0
0.0011	0.0014641016	0
0.00105	0.0015507042	0
0.00115	-0.0015669873	0
0.0012	-0.0014803848	0
0.00115	-0.0013937822	0
0.0012	-0.0013071797	0
0.00115	-0.0012205771	0
0.0012	-0.0011339746	0
0.00115	-0.0010473721	0
0.0012	-0.00096076952	0
0.00115	-0.00087416698	0
0.0012	-0.00078756443	0
0.00115	-0.00070096189	0
0.0012	-0.00061435935	0
0.00115	-0.00052775681	0
0.0012	-0.00044115427	0
0.00115	-0.00035455173	0
0.0012	-0.00026794919	0
0.00115	-0.00018134665	0
0.0012	-9.4744112e-05	0
0.00115	-8.1415713e-06	0
0.0012	7.8460969e-05	0
0.00115	0.00016506351	0
0.0012	0.00025166605	0
0.00115	0.00033826859	0
0.0012	0.00042487113	0
0.00115	0.00051147367	0
0.0012	0.00059807621	0
0.00115	0.00068467875	0
0.0012	0.00077128129	0
0.00115	0.00085788383	0
0.0012	0.00094448637	0
0.00115	0.0010310889	0
0.0012	0.0011176915	0
0.00115	0.001204294	0
0.0012	0.0012908965	0
0.00115	0.0013774991	0
0.0012	0.0014641016	0
0.00115	0.0015507042	0
0.0013	-0.0014803848	0
0.00125	-0.0013937822	0
0.0013	-0.0013071797	0
0.00125	-0.0012205771	0
0.0013	-0.0011339746	0
0.00125	-0.0010473721	0
0.0013	-0.00096076952	0
0.00125	-0.00087416698	0
0.0013	-0.00078756443	0
0.00125	-0.00070096189	0
0.0013	-0.00061435935	0
0.00125	-0.00052775681	0
0.0013	-0.00044115427	0
0.00125	-0.00035455173	0
0.0013	-0.00026794919	0
0.00125	-0.00018134665	0
0.0013	-9.4744112e-05	0
0.00125	-8.1415713e-06	0
0.0013	7.8460969e-05	0
0.00125	0.00016506351	0
0.0013	0.00025166605	0
0.00125	0.00033826859	0
0.0013	0.00042487113	0
0.00125	0.00051147367	0
0.0013	0.00059807621	0
0.00125	0.00068467875	0
0.0013	0.00077128129	0
0.00125	0.00085788383	0
0.0013	0.00094448637	0
0.00125	0.0010310889	0
0.0013	0.0011176915	0
0.00125	0.001204294	0
0.0013	0.0012908965	0
0.00125	0.0013774991	0
0.00135	-0.0013937822	0
0.0014	-0.0013071797	0
0.00135	-0.0012205771	0
0.0014	-0.0011339746	0
0.00135	-0.0010473721	0
0.0014	-0.00096076952	0
0.00135	-0.00087416698	0
0.0014	-0.00078756443	0
0.00135	-0.00070096189	0
0.0014	-0.00061435935	0
0.00135	-0.00052775681	0
0.0014	-0.00044115427	0
0.00135	-0.00035455173	0
0.0014	-0.00026794919	0
0.00135	-0.00018134665	0
0.0014	-9.4744112e-05	0
0.00135	-8.1415713e-06	0
0.0014	7.8460969e-05	0
0.00135	0.00016506351	0
0.0014	0.00025166605	0
0.00135	0.00033826859	0
0.0014	0.00042487113	0
0.00135	0.00051147367	0
0.0014	0.00059807621	0
0.00135	0.00068467875	0
0.0014	0.00077128129	0
0.00135	0.00085788383	0
0.0014	0.00094448637	0
0.00135	0.0010310889	0
0.0014	0.0011176915	0
0.00135	0.001204294	0
0.0014	0.0012908965	0
0.00135	0.0013774991	0
0.00145	-0.0012205771	0
0.0015	-0.0011339746	0
0.00145	-0.0010473721	0
0.0015	-0.00096076952	0
0.00145	-0.00087416698	0
0.0015	-0.00078756443	0
0.00145	-0.00070096189	0
0.0015	-0.00061435935	0
0.00145	-0.00052775681	0
0.0015	-0.00044115427	0
0.00145	-0.00035455173	0
0.0015	-0.00026794919	0
0.00145	-0.00018134665	0
0.0015	-9.4744112e-05	0
0.00145	-8.1415713e-06	0
0.0015	7.8460969e-05	0
0.00145	0.00016506351	0
0.0015	0.00025166605	0
0.00145	0.00033826859	0
0.0015	0.00042487113	0
0.00145	0.00051147367	0
0.0015	0.00059807621	0
0.00145	0.00068467875	0
0.0015	0.00077128129	0
0.00145	0.00085788383	0
0.0015	0.00094448637	0
0.00145	0.0010310889	0
0.0015	0.0011176915	0
0.00145	0.001204294	0
0.0016	-0.0011339746	0
0.00155	-0.0010473721	0
0.0016	-0.00096076952	0
0.00155	-0.00087416698	0
0.0016	-0.00078756443	0
0.00155	-0.00070096189	0
0.0016	-0.00061435935	0
0.00155	-0.00052775681	0
0.0016	-0.00044115427	0
0.00155	-0.00035455173	0
0.0016	-0.00026794919	0
0.00155	-0.00018134665	0
0.0016	-9.4744112e-05	0
0.00155	-8.1415713e-06	0
0.0016	7.8460969e-05	0
0.00155	0.00016506351	0
0.0016	0.00025166605	0
0.00155	0.00033826859	0
0.0016	0.00042487113	0
0.00155	0.00051147367	0
0.0016	0.00059807621	0
0.00155	0.00068467875	0
0.0016	0.00077128129	0
0.00155	0.00085788383	0
0.0016	0.00094448637	0
0.00155	0.0010310889	0
0.00165	-0.0010473721	0
0.0017	-0.00096076952	0
0.00165	-0.00087416698	0
0.0017	-0.00078756443	0
0.00165	-0.00070096189	0
0.0017	-0.00061435935	0
0.00165	-0.00052775681	0
0.0017	-0.00044115427	0
0.00165	-0.00035455173	0
0.0017	-0.00026794919	0
0.00165	-0.00018134665	0
0.0017	-9.4744112e-05	0
0.00165	-8.1415713e-06	0
0.0017	7.8460969e-05	0
0.00165	0.00016506351	0
0.0017	0.00025166605	0
0.00165	0.00033826859	0
0.0017	0.00042487113	0
0.00165	0.00051147367	0
0.0017	0.00059807621	0
0.00165	0.00068467875	0
0.0017	0.00077128129	0
0.00165	0.00085788383	0
0.0017	0.00094448637	0
0.00165	0.0010310889	0
0.00175	-0.00087416698	0
0.00175	-0.00070096189	0
0.0018	-0.00061435935	0
0.00175	-0.00052775681	0
0.0018	-0.00044115427	0
0.00175	-0.00035455173	0
0.0018	-0.00026794919	0
0.00175	-0.00018134665	0
0.0018	-9.4744112e-05	0
0.00175	-8.1415713e-06	0
0.0018	7.8460969e-05	0
0.00175	0.00016506351	0
0.0018	0.00025166605	0
0.00175	0.00033826859	0
0.0018	0.00042487113	0
0.00175	0.00051147367	0
0.0018	0.00059807621	0
0.00175	0.00068467875	0
0.00185	-0.00052775681	0
0.0019	-0.00044115427	0
0.00185	-0.00035455173	0
0.0019	-0.00026794919	0
0.00185	-0.00018134665	0
0.0019	-9.4744112e-05	0
0.00185	-8.1415713e-06	0
0.0019	7.8460969e-05	0
0.00185	0.00016506351	0
0.0019	0.00025166605	0
0.00185	0.00033826859	0
0.00185	0.00051147367	0
