# Supplementary material for: Modeling metabolic networks of individual bacterial agents in heterogeneous and dynamic soil habitats (IndiMeSH)
Source: PLoS Comput Biol. 2019 Jun 19;15(6):e1007127. doi: 10.1371/journal.pcbi.1007127 (PMC6583959; doi:10.1371/journal.pcbi.1007127)
Supplement: S1 Data — (ZIP) [file pcbi.1007127.s007.zip › IndiMeSH_Suite/indimesh-master/admin/getDateTimeString_FBAIBM.m]

function [ datetimeString ] = getDateTimeString_FBAIBM()
%Returns a string containing the current date and time separated by
%underlines to save current results and the log book
%
%
%INPUT
%[]             No input required          
%
%OPTIONAL INPUT
%[]             No input required
%                
%OUTPUTS
%datetime       String containing the current date and time  
%
% Benedict Borer 10/2016
% BB, 10/2016, Created file

datetimeString = datestr(now,'yyyy_mm_dd_HH_MM');
% datetimeString = datestr(now,30);
end
