# Supplementary material for: Modeling metabolic networks of individual bacterial agents in heterogeneous and dynamic soil habitats (IndiMeSH)
Source: PLoS Comput Biol. 2019 Jun 19;15(6):e1007127. doi: 10.1371/journal.pcbi.1007127 (PMC6583959; doi:10.1371/journal.pcbi.1007127)
Supplement: S1 Data — (ZIP) [file pcbi.1007127.s007.zip › IndiMeSH_Suite/indimesh-master/analysis/bio/calculateFluxVarHabitat_FBAIBM.m]

function [ fluxMean, fluxStd,fluxVar ] = calculateFluxVarHabitat_FBAIBM( handles )
%Create colormap from data using a maximum concentration, minimum
%concentration and a concentration vector
%
%
%INPUT
% handles           main FBA-IB models truct
%
%OPTIONAL INPUT
% []                No input required
%                
%OUTPUTS
% fluxMean          cell containing mean fluxes per specie
% fluxStd           cell containing standard deviation in fluxes per specie
% fluxVar           cell containing variability in fluxes per specie
%
%
% Benedict Borer 10/2016
% BB, 10/2016, Created file

% Distribute bacterial mass onto nodes and save
bacmass_pernode_substrate=zeros(handles.geom.npts,handles.chem.nsubstrates);
for ns=1:handles.bio.nspecies
    [substrateBacMass]=distributeBacterialMassSubstrate_FBAIBM( handles.bio.species{ns}, handles.geom.channel.from, handles.geom.channel.to, handles.geom.npts, handles.chem.nsubstrates );
    bacmass_pernode_substrate=bacmass_pernode_substrate+substrateBacMass;
end
%Calculate how much substrate is available per mass at each node
[ mol_perbacmass ] = calculateMolPerBacMass_FBAIBM( bacmass_pernode_substrate,handles.chem.conc,handles.geom.pts.volume,handles.chem.nsubstrates,handles.temp.dt );
fluxMean=cell(handles.bio.nspecies,1);
fluxStd=cell(handles.bio.nspecies,1);
fluxVar=cell(handles.bio.nspecies,1);

% Calculate bacterial growth and consumption for each species
for sn=1:handles.bio.nspecies
    bac=handles.bio.species{sn};
    
    % Constrain uptake per hour depending on maximum uptake of cells
    maxMat=repmat(bac.qmax,handles.geom.npts,1);
    mol_perbacmass(mol_perbacmass>maxMat)=maxMat(mol_perbacmass>maxMat);
    substrateBacMass=distributeBacterialMassSubstrate_FBAIBM( handles.bio.species{ns}, handles.geom.channel.from, handles.geom.channel.to, handles.geom.npts, handles.chem.nsubstrates );
    
    % Calculate growth rate and consumption per gram dry weight for each node in the network
    % growth rate units 1/s
    fluxMat=zeros(length(bac.met.rxnNames),handles.geom.npts);
    
    
    % PARALELLISE?!
    if isfield(bac.met,'var_lb')
        for i=1:handles.geom.npts
            if sum(substrateBacMass(i,:))~=0
                [~,~,fluxMat(:,i)] = solveTFBANetwork_FBAIBM( bac.met,bac.qmax, bac.qreaction,...
                    1000, mol_perbacmass(i,:),bac.mumax, bac.biomassFunc,bac.LCmetabolite, handles.chem.conc(i,:));
            else
                fluxMat(:,i)=0;
            end
        end
    else
        for i=1:handles.geom.npts
            if sum(substrateBacMass(i,:))~=0
                [~,~,fluxMat(:,i)] = solveFBANetwork_FBAIBM( bac.met, bac.qmax, bac.qreaction,...
                    1000, mol_perbacmass(i,:),bac.mumax, bac.biomassFunc );
            else
                fluxMat(:,i)=0;
            end
        end
    end
    
    fluxMean{sn}=mean(fluxMat,2);
    fluxStd{sn}=std(fluxMat,[],2);
    fluxVar{sn}=var(fluxMat,[],2);
end


end
