# Supplementary material for: Modeling metabolic networks of individual bacterial agents in heterogeneous and dynamic soil habitats (IndiMeSH)
Source: PLoS Comput Biol. 2019 Jun 19;15(6):e1007127. doi: 10.1371/journal.pcbi.1007127 (PMC6583959; doi:10.1371/journal.pcbi.1007127)
Supplement: S1 Data — (ZIP) [file pcbi.1007127.s007.zip › IndiMeSH_Suite/indimesh-master/analysis/bio/metabolicNetworkAnalysis/metabolicNetworkAnalysis_FBAIBM.m]

function [ T, concentrationMat,grate, consumption, fluxes ] = metabolicNetworkAnalysis_FBAIBM( model,qmax,qreaction,mumax,biomassFunc,substrateNames )
% Conduct a 2^k factorial design analysis of the bacterial growth
% capability
%
%INPUT
% handles           FBA-IB model struct
% substrateConc     vector with concentrations to plot
%
%OPTIONAL INPUT
% []                No input required
%                
%OUTPUTS
% concPlot          handle to concentration plot
% h                 handle to colorbar 
%
%
% Benedict Borer 10/2016
% BB, 10/2016, Created file
 

nreplicates=1;
percentage=[0; 1];
nsubstrates=length(substrateNames);
percentageMat=repmat(qmax,2,1).*(repmat(percentage,1,nsubstrates));
numCombinations=2^nsubstrates*nreplicates;
concentrationMat=zeros(numCombinations,nsubstrates);

realConcentration=(ones(nsubstrates,1)*200)';
% Create all combinations of levels and substrates
for kk=1:nsubstrates
    repeatNumber=2^(nsubstrates-kk);
    vector1=repmat(percentageMat(1,kk),repeatNumber,1);
    vector2=repmat(percentageMat(2,kk),repeatNumber,1);
    intermediateVector=[vector1; vector2];
    
    intermediateVector=repmat(intermediateVector,nreplicates,1);
    repeatNumber2=2^(kk-1);
    concentrationMat(:,kk)=repmat(intermediateVector,repeatNumber2,1);
end

% Calculate FBA for all combinations
grate=zeros(numCombinations,1);
consumption=zeros(numCombinations,nsubstrates);
fluxes=zeros(numCombinations,length(model.rxnNames));
for kk=1:numCombinations
[ grate(kk), consumption(kk,:), fluxes(kk,:) ] = solveFBANode_FBAIBM(model,qmax,qreaction,...
    [0 1000 0 1000], concentrationMat(kk,:),mumax, biomassFunc,realConcentration);
end

% Analyse the data using anovan
explanatoryVariables = mat2cell(concentrationMat, [numCombinations], ones(nsubstrates,1));


% analyse corresponding to  grate
responseVariable = grate;
[p,tbl2]=anovan(responseVariable,explanatoryVariables,'model','interaction','varnames',substrateNames,'display','on');

% Create table of all pvalues
pTable=zeros(length(p),nsubstrates+1);
pValues=cell2mat(tbl2(2:end-2,7));
pValues(pValues<10^-3)=0;
pTable(:,1)=pValues;


for ff=1:nsubstrates
    responseVariable = consumption(:,ff);
    [p,tbl2]=anovan(responseVariable,explanatoryVariables,'model','interaction','varnames',substrateNames,'display','off');
    
    % Clean results
    pValues=cell2mat(tbl2(2:end-2,7));
    pValues(pValues<10^-3)=0;
    
    pTable(:,ff+1)=pValues;
end


% Create table from matrix
T = array2table(pTable);
T.Properties.VariableNames = ['GrowthRate',substrateNames];
T.Properties.RowNames = tbl2(2:end-2,1);


end
