# Supplementary material for: Modeling metabolic networks of individual bacterial agents in heterogeneous and dynamic soil habitats (IndiMeSH)
Source: PLoS Comput Biol. 2019 Jun 19;15(6):e1007127. doi: 10.1371/journal.pcbi.1007127 (PMC6583959; doi:10.1371/journal.pcbi.1007127)
Supplement: S1 Data — (ZIP) [file pcbi.1007127.s007.zip › IndiMeSH_Suite/indimesh-master/analysis/bio/metabolicNetworkAnalysis/metabolicPhasePlane_FBAIBM.m]

function [ grateOut, substrateMat,uptakeMat,observationMat ] = metabolicPhasePlane_FBAIBM( model,substrateUptake,substrateID,observationID,constantValue,constantID,mumax,biomassFunc,nlevels )
% Conduct a 2^k factorial design analysis of the bacterial growth
% capability
%
%INPUT
% handles           FBA-IB model struct
% substrateConc     vector with concentrations to plot
%
%OPTIONAL INPUT
% []                No input required
%                
%OUTPUTS
% concPlot          handle to concentration plot
% h                 handle to colorbar 
%
%
% Benedict Borer 08/2017
% BB, 08/2017, Created file


% Change default axes fonts.
set(0,'DefaultAxesFontName', 'Arial')
set(0,'DefaultAxesFontSize', 14)

% Change default text fonts.
set(0,'DefaultTextFontname', 'Arial')
set(0,'DefaultTextFontSize', 14)


validateattributes(substrateID,{'numeric'},{'size', [2,1]})
validateattributes(substrateUptake,{'numeric'},{'size', [2,1]})

nsubstrates=length(substrateUptake);
nobs=length(observationID);

sub1=linspace(0,substrateUptake(1),nlevels);
sub2=linspace(0,substrateUptake(2),nlevels);

[subMat1,subMat2]=meshgrid(sub1,sub2);
numCombinations=nlevels^2;
subVec1=reshape(subMat1,[],1);
subVec2=reshape(subMat2,[],1);

if isempty(constantValue)==0
    constVec=repmat(constantValue,numCombinations,1);
    uptake=[constVec,subVec1,subVec2];
    maxUptake=[constantValue;substrateUptake];
    uptakeID=[constantID;substrateID];
else
    uptake=[subVec1,subVec2];
    maxUptake=[substrateUptake];
    uptakeID=[substrateID];
end


% Calculate FBA for all combinations
grate=zeros(numCombinations,1);
uptakeVec=zeros(numCombinations,nsubstrates);
fluxes=zeros(numCombinations,nobs);

h = waitbar(0,'Calculating metabolic phase plane....');
conc=100*ones(size(maxUptake))';
for kk=1:numCombinations
    [ grate(kk), consumptionPrep, fluxesPrepared ] = solveFBANode_FBAIBM(model,maxUptake,...
        uptakeID,1000, uptake(kk,:),mumax, biomassFunc, conc );
    
    uptakeVec(kk,:)=consumptionPrep(end-1:end);
    fluxes(kk,:)=fluxesPrepared(observationID);
    waitbar(kk / numCombinations)
end
close(h) 


grate(grate<0)=0;
grateOut=reshape(grate,nlevels,nlevels);
substrateMat={subMat1,subMat2};

uptakeMat=cell(nobs,1);
for kk=1:nsubstrates
    uptakeMat{kk}=reshape(uptakeVec(:,kk),nlevels,nlevels).*-1;
end


observationMat=cell(nobs,1);
for kk=1:nobs
    observationMat{kk}=reshape(fluxes(:,kk),nlevels,nlevels);
end

% If one of the nutrients is not present in the network
if unique(substrateMat{1})==0
    substrateMat{1}=substrateMat{2}';
elseif unique(substrateMat{2})==0
    substrateMat{2}=substrateMat{1}';
end

if substrateUptake(1)==0
    substrateName1='Glucose?'
else
    try
        substrateName1=model.rxnNames{substrateID(1)};
    catch ME
        substrateName1=model.rxns{substrateID(1)};
    end
end

if substrateUptake(2)==0
    substrateName2='Nitrate exchange'
else 
    try
        substrateName2=model.rxnNames{substrateID(2)};
    catch ME
        substrateName2=model.rxns{substrateID(2)};
    end
end


figure;
hold on
surf(substrateMat{1},substrateMat{2},uptakeMat{1},'FaceColor','interp','Edgecolor','none')
xlabel([substrateName1 ' [mmol/gDW/h]'])
ylabel([substrateName2 ' [mmol/gDW/h]'])
zlabel([substrateName1 ' [mmol/gDW/h]'])
title([substrateName1 ' [mmol/gDW/h]'])
view(2)
colorbar
caxis([0 substrateUptake(1)])

figure;
hold on
surf(substrateMat{1},substrateMat{2},uptakeMat{2},'FaceColor','interp','Edgecolor','none')
xlabel([substrateName1 ' [mmol/gDW/h]'])
ylabel([substrateName2 ' [mmol/gDW/h]'])
zlabel([substrateName2 ' [mmol/gDW/h]'])
title([substrateName2 ' [mmol/gDW/h]'])
view(2)
colorbar
caxis([0 substrateUptake(2)])

figure;
hold on
surf(substrateMat{1},substrateMat{2},grateOut,'FaceColor','interp','Edgecolor','none')
xlabel([substrateName1 ' [mmol/gDW/h]'])
ylabel([substrateName2 ' [mmol/gDW/h]'])
zlabel([model.rxns{biomassFunc} ' [1/s]'])
title([model.rxns{biomassFunc} ' [1/s]'])
view(2)
colorbar

for kk=1:nobs
    figure;
    hold on
    surf(substrateMat{1},substrateMat{2},observationMat{kk},'FaceColor','interp','Edgecolor','none')
    xlabel([substrateName1 ' [mmol/gDW/h]'])
    ylabel([substrateName2 ' [mmol/gDW/h]'])
    zlabel([model.rxns{observationID(kk)} ' [mmol/gDW/h]'])
    title([model.rxns{observationID(kk)} ' [mmol/gDW/h]'])
    view(2)
    colorbar
end


end
