# Supplementary material for: Modeling metabolic networks of individual bacterial agents in heterogeneous and dynamic soil habitats (IndiMeSH)
Source: PLoS Comput Biol. 2019 Jun 19;15(6):e1007127. doi: 10.1371/journal.pcbi.1007127 (PMC6583959; doi:10.1371/journal.pcbi.1007127)
Supplement: S1 Data — (ZIP) [file pcbi.1007127.s007.zip › IndiMeSH_Suite/indimesh-master/analysis/bio/multiReplicate/aggregateBacteriaASimu_FBAIBM.m]

function [bacCellData] = aggregateBacteriaASimu_FBAIBM( handlesCell )
%Analyses the model output from a simulation
%
%
%INPUT
% handlesCell       cell containing handles to simulations
%
%OPTIONAL INPUT
%
%OUTPUTS
% bacCellData       combined bacterial cells
%
%
% Benedict Borer 10/2016
% BB, 10/2016, Created file

nsimu=length(handlesCell);
nspecies=handlesCell{1}.bio.nspecies;
npts=handlesCell{1}.geom.npts;
bacCellData=cell(nspecies,1);
for kk =1:nspecies
    bacData=zeros(npts,nsimu);
    for ff=1:nsimu
        handles=handlesCell{ff};
        handles.bio.nbac
        bacData(:,ff)=distributeCellsOntoGrid_FBAIBM(handles.bio.species{kk},npts);
    end
    bacCellData{kk}=bacData;
end


end
