# Supplementary material for: Modeling metabolic networks of individual bacterial agents in heterogeneous and dynamic soil habitats (IndiMeSH)
Source: PLoS Comput Biol. 2019 Jun 19;15(6):e1007127. doi: 10.1371/journal.pcbi.1007127 (PMC6583959; doi:10.1371/journal.pcbi.1007127)
Supplement: S1 Data — (ZIP) [file pcbi.1007127.s007.zip › IndiMeSH_Suite/indimesh-master/analysis/bio/multiReplicate/combineSimulations_FBAIBM.m]

function [results] = combineSimulations_FBAIBM( bacterialData, binnedID, numBars, totalPerSpecies, scaling )
%COMBINEREPLICATES Summary of this function goes here
%   Detailed explanation goes here

relativeHistNode=hist(binnedID,numBars)';
[npts, nreplicates]=size(bacterialData);

histData=zeros(numBars,nreplicates);
for cc=1:nreplicates
    sparseBac=sparse(1:length(bacterialData(:,cc)),binnedID,bacterialData(:,cc),length(bacterialData(:,cc)),numBars);
%     sparseBac=sparse(1:length(bacterialData(totalNodes,cc)),binnedID(totalNodes),bacterialData(totalNodes,cc),length(bacterialData(totalNodes,cc)),numBars);

    if strcmp(scaling,'absolute') || strcmp(scaling,'equal')
        histData(:,cc)=full(sum(sparseBac))'./relativeHistNode;
    elseif strcmp(scaling,'relative') 
        histData(:,cc)=full(sum(sparseBac))'./relativeHistNode./totalPerSpecies(cc);
        %histData(:,cc)=full(sum(sparseBac))'./totalPerSpecies(cc);
    elseif strcmp(scaling,'mixed')
        histData(:,cc)=full(sum(sparseBac))'./relativeHistNode./totalPerSpecies(cc);
        
    end
end


sumBac=sum(histData,2);
meanBac=mean(histData,2);
stdBac=std(histData,[],2);


results=cell(3,1);
results{1}=sumBac;
results{2}=meanBac;
results{3}=stdBac;
end
