# Supplementary material for: Modeling metabolic networks of individual bacterial agents in heterogeneous and dynamic soil habitats (IndiMeSH)
Source: PLoS Comput Biol. 2019 Jun 19;15(6):e1007127. doi: 10.1371/journal.pcbi.1007127 (PMC6583959; doi:10.1371/journal.pcbi.1007127)
Supplement: S1 Data — (ZIP) [file pcbi.1007127.s007.zip › IndiMeSH_Suite/indimesh-master/analysis/bio/multiReplicate/getPatchesObjectsNew_FBAIBM.m]

function [ xPatchData, yPatchData] = getPatchesObjectsNew( bacData,speciesNo, totalSpecies,width )
%GETPATCHESOBJECTSNEW Summary of this function goes here
%   Detailed explanation goes here

meanBac=bacData{2};
stdBac=bacData{3};
numCols=length(meanBac);

columns=1:numCols;
xStart=(columns-1)*(totalSpecies+1)*width+width+(1-speciesNo)*width;
xStart=(columns-1)*(totalSpecies+1)*width;
xEnd=xStart+width;
xEnd=xStart+(totalSpecies+1)*width;


% get 95% into interval
upperMeanData=meanBac+1.96*stdBac;
lowerMeanData=meanBac-1.96*stdBac;


upperChange=(upperMeanData(1:end-1)-upperMeanData(2:end))/2;
lowerChange=(lowerMeanData(1:end-1)-lowerMeanData(2:end))/2;

upperLeftData=upperMeanData;
upperLeftData(2:end)=upperLeftData(2:end)+upperChange;

upperRightData=upperMeanData;
upperRightData(1:end-1)=upperRightData(1:end-1)-upperChange;


lowerLeftData=lowerMeanData;
lowerLeftData(2:end)=lowerLeftData(2:end)+lowerChange;

lowerRightData=lowerMeanData;
lowerRightData(1:end-1)=lowerRightData(1:end-1)-lowerChange;


yPatchData=[upperLeftData'; upperRightData'; lowerRightData'; lowerLeftData'];
yPatchData(yPatchData<0)=0;

xPatchData=[xStart; xEnd; xEnd; xStart];


end
