# Supplementary material for: Modeling metabolic networks of individual bacterial agents in heterogeneous and dynamic soil habitats (IndiMeSH)
Source: PLoS Comput Biol. 2019 Jun 19;15(6):e1007127. doi: 10.1371/journal.pcbi.1007127 (PMC6583959; doi:10.1371/journal.pcbi.1007127)
Supplement: S1 Data — (ZIP) [file pcbi.1007127.s007.zip › IndiMeSH_Suite/indimesh-master/analysis/bio/multiReplicate/multiBoxplotModel_FBAIBM.m]

function [ boxFig ] = multiBoxplotModel(sp, model,width,colorModel)
%MULTIBOXPLOT Summary of this function goes here
%   Detailed explanation goes here


numSpecies=length(model);
uniqueX=unique(sp);


boxFig=figure;
hold on

if length(colorModel)~=numSpecies
    display('No unique color for each set of data!')
end


% Create the boxplot from experimental data


% Add the model patches
for nn=1:numSpecies
    data=model{nn};
    [patchX, patchY,]=getPatchesObjectsNew_FBAIBM(data,nn,numSpecies,width);
    patch(patchX,patchY,colorModel(nn),'FaceAlpha',0.3,'Edgecolor','none')
   
    fromX=mean(patchX([1,4],:));
    toX=mean(patchX([2,3],:));
    fromY=mean(patchY([1,4],:));
    toY=mean(patchY([2,3],:));
    
    for kk=1:length(fromX)
        plot([fromX(kk) toX(kk)],[fromY(kk) toY(kk)],'-','Color',colorModel(nn),'Linewidth',2)
    end
    xticloc=mean(patchX);
end


% Change axis tick marks
maxX=max(sp);


% Change axis tick marks
maxX=max(sp);
xTickNumber=5;
intervalXTick=maxX/xTickNumber;
xTicLab=(0:ceil(intervalXTick):ceil(maxX))';
newXTickLoc=linspace(0,max(xticloc),length(xTicLab));


set(gca, 'XTick',newXTickLoc);
set(gca,'XTickLabel',num2str(xTicLab));
%set(gca,'XTickLabelRotation',90);


end
