# Supplementary material for: Modeling metabolic networks of individual bacterial agents in heterogeneous and dynamic soil habitats (IndiMeSH)
Source: PLoS Comput Biol. 2019 Jun 19;15(6):e1007127. doi: 10.1371/journal.pcbi.1007127 (PMC6583959; doi:10.1371/journal.pcbi.1007127)
Supplement: S1 Data — (ZIP) [file pcbi.1007127.s007.zip › IndiMeSH_Suite/indimesh-master/analysis/bio/multiReplicate/plotBacDistributionSP_FBAIBM.m]

function [] = plotBacDistributionSP_FBAIBM( cellDataBacteria,adj,pts,nodeNum,channelLength,numBars,speciesColor, barWidth )
% [ massPlot,h ] = plotBacterialMass_FBAIBM( handles, specie )
%Analyses the model output from a simulation
%
%
%INPUT
% handles           FBA-IB model struct
%
%OPTIONAL INPUT
% specie            ID of specie to be plotted
%
%OUTPUTS
% massPlot          handle to bacterial mass plot
% h                 handle to colorbar
%
%
% Benedict Borer 10/2016
% BB, 10/2016, Created file


[SP]=getShortestPath_FBAIBM(adj,pts,nodeNum);
[euclidDist]=getEuclideanPath_FBAIBM(adj,pts,nodeNum);

SP=SP.*channelLength*1000;
[histNode, histPath]=getBinnedPTSID_FBAIBM(SP,numBars);
combinedModel=cell(length(cellDataBacteria),1);
nspecies=length(cellDataBacteria);

cutoff=500E-6%+min(euclidDist);
% cutoff=0E-6%+min(euclidDist);

for cc=1:nspecies
    bacData=cellDataBacteria{cc};
    bacData(euclidDist<cutoff,:)=0;
    bacData(euclidDist>(max(euclidDist)-cutoff),:)=0;
    totalPerReplicateSimulation=sum(bacData);
    combinedModel{cc}=combineSimulations_FBAIBM(bacData, histNode, numBars,totalPerReplicateSimulation,'absolute');
end


figure;
hold on
gplot(adj,pts)
plot(pts(euclidDist<cutoff,1),pts(euclidDist<cutoff,2),'ok')
plot(pts(euclidDist>(max(euclidDist)-cutoff),1),pts(euclidDist>(max(euclidDist)-cutoff),2),'or')


multiBoxplotModel_FBAIBM(histPath,combinedModel,barWidth,speciesColor)

scaling='absolute'
if strcmp(scaling,'absolute')
    ylabel('Number of cells per node in IBM')
%     ylim([0, 800])
elseif strcmp(scaling,'relative')
%     ylim([0, scalingMax])
    ylabel('Fraction of community per node')
end
xlabel('Shortest path from center [mm]')
% filename=[figurePath '\Combined_Model_' (p{nn}) '.fig'];
% savefig(filename)

end
