# Supplementary material for: Modeling metabolic networks of individual bacterial agents in heterogeneous and dynamic soil habitats (IndiMeSH)
Source: PLoS Comput Biol. 2019 Jun 19;15(6):e1007127. doi: 10.1371/journal.pcbi.1007127 (PMC6583959; doi:10.1371/journal.pcbi.1007127)
Supplement: S1 Data — (ZIP) [file pcbi.1007127.s007.zip › IndiMeSH_Suite/indimesh-master/analysis/bio/networkReductionComparison/networkReductionComparison_FBAIBM.m]

function [percentageVector,substrateVector,reactionProblem,percentageRemoved] = networkReductionComparison_FBAIBM(GEMmodel,uptakeID_GEM,rGEMmodel,uptakeID_rGEM,maxUptake,nsteps,method)
% Compare networks using various nutrient conditions and FVA.
%
%
%INPUT
% GEMmodel                          Genome scale model
% uptakeID_GEM                      ID of uptake reactions (GEM)
% rGEMmodel                         reduced scale model
% uptakeID_rGEM                     ID of uptake reactions (rGEM)
% maxUptake                         maximum uptake for each nutrient
% nsteps                            number of steps for linspace of
%                                   nutrient vectors
%

%OPTIONAL INPUT
% []                                No input required
%
%OUTPUTS
% percentageVector                  Matrix containing percentage of similar fluxes
% substrateVector                   Matrix containing uptake rates for each scenario
% totalCountProblematicReactions    Table containing reaction names and number of times they were non similar
%
%
% Benedict Borer 10/2018
% BB, 10/2018, Created file


% Get common reactions
[A,GEMreactions]=ismember(rGEMmodel.rxns,GEMmodel.rxns);
rGEMreactions=find(A);
GEMreactions(GEMreactions==0)=[];


% Reset uptakes
GEMmodel.lb(uptakeID_GEM)=0;
rGEMmodel.lb(uptakeID_rGEM)=0;

if isequal(GEMmodel.lb(GEMreactions),rGEMmodel.lb(rGEMreactions))==0
    error('Differend boundary conditions of models')
end

% table(rGEMmodel.rxns(rGEMreactions),GEMreactions,GEMmodel.lb(GEMreactions),rGEMmodel.lb(rGEMreactions),rGEMreactions)
% General aspects
nsub=length(maxUptake);
nreactions=length(rGEMreactions);
nscenario=round(nsteps^nsub);


% Create nutrient vectors for the ND grid: 20% 60% and 100% of max uptake
substrateVectorCell=cell(nsub,1);
for kk=1:nsub
    substrateVectorCell{kk}=linspace(0.2*maxUptake(kk),maxUptake(kk),nsteps);
end

% Create a cell with all grids separately
substrateGrids=cell(nsub,1);
[substrateGrids{:}]=ndgrid(substrateVectorCell{:});

% Reshape the grids into vectors and combine in one matrix
substrateVector=zeros(nscenario,nsub);
for kk=1:nsub
    substrateVector(:,kk)=reshape(substrateGrids{kk},[],1);
end

% prepare storage vectors
reactionProblem=cell(nscenario,1);
percentageVector=zeros(nscenario,4);
percentageRemoved=zeros(nscenario,1);
for kk=1:nscenario
    display(['Scenario ' num2str(kk)]);
    
    % Update the boundary conditions
    uptake=substrateVector(kk,:);
    rGEMmodel.lb(uptakeID_rGEM)=-uptake;
    GEMmodel.lb(uptakeID_GEM)=-uptake;
    
    % Solve FBA to make sure it is a valid problem
    solGEM=optimizeCbModel(GEMmodel);
    solrGEM=optimizeCbModel(rGEMmodel);
    
    if solGEM.f~=0 && solrGEM.f~=0
        % Calculate flux variability analysis
        [maxGEM, minGEM]=fluxVariability(GEMmodel,[],[],GEMmodel.rxns(GEMreactions));
        [maxrGEM, minrGEM]=fluxVariability(rGEMmodel,[],[],rGEMmodel.rxns(rGEMreactions));
        
        if strncmpi(method,'ratio',3)
            cutoff=0.01;
            removed=zeros(length(maxGEM),4);
            removed(:,1)=(abs(maxGEM)~=0 & abs(maxGEM)<cutoff);
            removed(:,2)=(abs(maxrGEM)~=0 & abs(maxrGEM)<cutoff);
            removed(:,3)=(abs(minGEM)~=0 & abs(minGEM)<cutoff);
            removed(:,4)=(abs(minrGEM)~=0 & abs(minrGEM)<cutoff);
            percentageRemoved(kk)=sum(max(removed,[],2))/(4*length(maxGEM));
            
            display(['Percentage removed: ' num2str(percentageRemoved(kk))]);
            maxGEM(abs(maxGEM)<cutoff)=0;
            maxrGEM(abs(maxrGEM)<cutoff)=0;
            minGEM(abs(minGEM)<cutoff)=0;
            minrGEM(abs(minrGEM)<cutoff)=0;
            
%             totDiff=find((maxGEM ~= 0 & maxrGEM ==0) | (maxGEM ~= 0 & maxrGEM ==0));
            
            
            
            
            maxRatio=max(abs(maxGEM)./abs(maxrGEM), abs(maxGEM)./abs(maxrGEM));
            minRatio=max(abs(minGEM)./abs(minrGEM), abs(minGEM)./abs(minrGEM));
            
            maxRatio(isnan(maxRatio))=1;
            maxRatio(isinf(maxRatio))=100;
            
            minRatio(isnan(minRatio))=1;
            minRatio(isinf(minRatio))=100;
            
            
            totalRatio=max(maxRatio,minRatio);
            reactionProblem{kk}=find(totalRatio>10);
            
            percentageVector(kk,1)=numel(find(totalRatio<1.1))./nreactions;
            percentageVector(kk,2)=numel(find(totalRatio>=1.1 & totalRatio<5))./nreactions;
            percentageVector(kk,3)=numel(find(totalRatio>=1.5 & totalRatio<5))./nreactions;
            percentageVector(kk,4)=numel(find(totalRatio>=5 ))./nreactions;
                       
        elseif strncmpi(method,'absolute',3)
            maximumDiff=max(abs(maxGEM-maxrGEM),abs(minGEM-minrGEM));
            reactionProblem{kk}=find(maximumDiff>10);
            percentageVector(kk,1)=numel(find(maximumDiff<0.1))./nreactions;
            percentageVector(kk,2)=numel(find(maximumDiff>=0.1 & maximumDiff<1))./nreactions;
            percentageVector(kk,3)=numel(find(maximumDiff>=1 & maximumDiff<10))./nreactions;
            percentageVector(kk,4)=numel(find(maximumDiff>=10 ))./nreactions;
        end
    else
        percentageVector(kk,:)=-1;
    end
end


%
% totalCounts=zeros(nreactions,1);
% for kk=1:nreactions
%     currentReaction=rGEMreactions(kk);
%     for zz=1:nscenario
%     [A,B]=ismember(rGEMmodel.rxns(currentReaction),rGEMmodel.rxns(rGEMreactions(reactionProblem{zz})));
%
%     if A~=0
%        totalCounts(kk)=totalCounts(kk)+1;
%     end
%     end
% end
%
% totalCountProblematicReactions=table(rGEMmodel.rxns(rGEMreactions),totalCounts);


end
