# Supplementary material for: Modeling metabolic networks of individual bacterial agents in heterogeneous and dynamic soil habitats (IndiMeSH)
Source: PLoS Comput Biol. 2019 Jun 19;15(6):e1007127. doi: 10.1371/journal.pcbi.1007127 (PMC6583959; doi:10.1371/journal.pcbi.1007127)
Supplement: S1 Data — (ZIP) [file pcbi.1007127.s007.zip › IndiMeSH_Suite/indimesh-master/analysis/bio/networkReductionComparison/plotNetworkComparison_FBAIBM.m]

function [h] = plotNetworkComparison_FBAIBM(percentageVector,substrateVector,substrateNames)
%Create colormap from data using a maximum concentration, minimum
%concentration and a concentration vector
%
%
%INPUT
% percentageVector  Matrix containing percentage of similar fluxes
% substrateVector   Matrix containing uptake rates for each scenario
%
%OPTIONAL INPUT
% []                No input required
%                
%OUTPUTS
% h                 Figure handle
%
% Benedict Borer 10/2018
% BB, 10/2018, Created file

[~,nsub]=size(substrateVector);

totP=percentageVector(:,1)+percentageVector(:,2);
totPMapped=ones(size(totP)).*50;

h=figure;
hold on

if nsub==1
    plot(substrateVector(kk,1),percentageVector(kk,2),'ok','Markerfacecolor','r');
elseif nsub==2
    
elseif nsub==3
    
    % Get coordinates of the points
    OffsetXPercentage=mapminmax(substrateVector(:,3)',-1,1)';
    
    offsetSize=0.1;
    maxOffsetX=max(substrateVector(:,1)).*offsetSize;
    maxOffsetY=max(substrateVector(:,2)).*offsetSize;
    
    
    Xoffset=OffsetXPercentage.*maxOffsetX;
    
    Xstart=substrateVector(:,1)+Xoffset;
    Ystart=substrateVector(:,2);
    
    scatter(Xstart,Ystart,totPMapped,totP,'filled')
    
    
    % Set the X any Y labels / Ticks
    set(gca,'XTick',unique(substrateVector(:,1)))
    set(gca,'YTick',unique(substrateVector(:,2)))
    xlabel([substrateNames{1} ' uptake [mmol/gDW/h]'])
    ylabel([substrateNames{2} ' uptake [mmol/gDW/h]'])
    
    
    % Create the X labeling of substrate 3
    xTextSub3=unique(substrateVector(:,1))';
    yTextSub3=repmat(min(unique(substrateVector(:,2)))-2*maxOffsetY,1,3);
    cellTextSub3=cell(1,3);
    cellTextSub3(:)=cellstr(substrateNames{3});
    
    xTickSub3X=unique(Xstart)';
    xTickSub3Y=repmat(min(unique(substrateVector(:,2)))-1.5*maxOffsetY,1,length(xTickSub3X));
    xTickSub3Text=cell(1,9);
    xTickSub3Text(:)=num2cell(repmat(unique(substrateVector(:,3))',1,3));
    xTickSub3Text = cellfun(@num2str,xTickSub3Text,'UniformOutput',false);
     
    text(xTextSub3,yTextSub3,cellTextSub3,'HorizontalAlignment','center')
    text(xTickSub3X,xTickSub3Y,xTickSub3Text,'HorizontalAlignment','center')
    
    % Set the limits
    xlim([min(Xstart)-maxOffsetX max(substrateVector(:,1))+2*maxOffsetX])
    ylim([min(yTextSub3)-maxOffsetY max(substrateVector(:,2))+2*maxOffsetY])

    
    colorbar()
    colormap(flipud(jet))
    caxis([0 1])
    
    
elseif nsub==4
    
    % Get coordinates of the points
    OffsetXPercentage=mapminmax(substrateVector(:,3)',-1,1)';
    OffsetYPercentage=mapminmax(substrateVector(:,4)',-1,1)';
    
    offsetSize=0.1;
    maxOffsetX=max(substrateVector(:,1)).*offsetSize;
    maxOffsetY=max(substrateVector(:,2)).*offsetSize;
    
    
    Xoffset=OffsetXPercentage.*maxOffsetX;
    Yoffset=OffsetYPercentage.*maxOffsetY;
    
    Xstart=substrateVector(:,1)+Xoffset;
    Ystart=substrateVector(:,2)+Yoffset;
    
    scatter(Xstart,Ystart,totPMapped,totP,'filled')
    
    
    % Set the X any Y labels / Ticks
    set(gca,'XTick',unique(substrateVector(:,1)))
    set(gca,'YTick',unique(substrateVector(:,2)))
    xlabel([substrateNames{1} ' uptake [mmol/gDW/h]'])
    ylabel([substrateNames{2} ' uptake [mmol/gDW/h]'])
    
    
    % Create the X labeling of substrate 3
    xTextSub3=unique(substrateVector(:,1))';
    yTextSub3=repmat(min(unique(substrateVector(:,2)))-2*maxOffsetY,1,3);
    cellTextSub3=cell(1,3);
    cellTextSub3(:)=cellstr(substrateNames{3});
    
    xTickSub3X=unique(Xstart)';
    xTickSub3Y=repmat(min(unique(substrateVector(:,2)))-1.5*maxOffsetY,1,length(xTickSub3X));
    xTickSub3Text=cell(1,9);
    xTickSub3Text(:)=num2cell(repmat(unique(substrateVector(:,3))',1,3));
    xTickSub3Text = cellfun(@num2str,xTickSub3Text,'UniformOutput',false);
     
    text(xTextSub3,yTextSub3,cellTextSub3,'HorizontalAlignment','center')
    text(xTickSub3X,xTickSub3Y,xTickSub3Text,'HorizontalAlignment','center')
    
    % Create the Y labeling of substrate 4
    yTextSub4=unique(substrateVector(:,2))';
    xTextSub4=repmat(min(unique(substrateVector(:,1)))-2*maxOffsetX,1,3);
    cellTextSub4=cell(1,3);
    cellTextSub4(:)=cellstr(substrateNames{4});
    
    yTickSub4Y=unique(Ystart)';
    yTickSub4X=repmat(min(unique(substrateVector(:,1)))-1.5*maxOffsetX,1,length(yTickSub4Y));
    yTickSub4Text=cell(1,9);
    yTickSub4Text(:)=num2cell(repmat(unique(substrateVector(:,4))',1,3));
    yTickSub4Text = cellfun(@num2str,yTickSub4Text,'UniformOutput',false);
     
    text(xTextSub4,yTextSub4,cellTextSub4,'HorizontalAlignment','center','Rotation',90)
    text(yTickSub4X,yTickSub4Y,yTickSub4Text,'HorizontalAlignment','center')
    
    
    
    
    
    
    % Set the limits
    xlim([min(xTextSub4)-maxOffsetX max(substrateVector(:,1))+2*maxOffsetX])
    ylim([min(xTextSub4)-maxOffsetY max(substrateVector(:,2))+2*maxOffsetY])

    
    colorbar()
    colormap(flipud(jet))
    caxis([0 1])
else
    error('Function was not created for more than four substrates')
end


end
