# Supplementary material for: Modeling metabolic networks of individual bacterial agents in heterogeneous and dynamic soil habitats (IndiMeSH)
Source: PLoS Comput Biol. 2019 Jun 19;15(6):e1007127. doi: 10.1371/journal.pcbi.1007127 (PMC6583959; doi:10.1371/journal.pcbi.1007127)
Supplement: S1 Data — (ZIP) [file pcbi.1007127.s007.zip › IndiMeSH_Suite/indimesh-master/analysis/bio/plotBacterialCellsCircles_FBAIBM.m]

function [ cellPlot] = plotBacterialCellsCircles_FBAIBM( handles, speciesNumber,speciesColor,dotSize )
%Analyses the model output from a simulation
%
%
%INPUT
% handles           FBA-IB model struct
% keyword           string keyword (absolute or scaled)
%
%OPTIONAL INPUT
% specie            ID of specie to be plotted
%
%OUTPUTS
% massPlot          handle to bacterial mass plot
% h                 handle to colorbar
%
%
% Benedict Borer 10/2016
% BB, 10/2016, Created file


bac=handles.bio.species{speciesNumber};
x=bac.x+(-1+2*rand(length(bac.x),1))*10*10^-6;
y=bac.y+(-1+2*rand(length(bac.x),1))*10*10^-6;
cellPlot=scatter(x,y,dotSize,speciesColor,'filled');


end
