# Supplementary material for: Modeling metabolic networks of individual bacterial agents in heterogeneous and dynamic soil habitats (IndiMeSH)
Source: PLoS Comput Biol. 2019 Jun 19;15(6):e1007127. doi: 10.1371/journal.pcbi.1007127 (PMC6583959; doi:10.1371/journal.pcbi.1007127)
Supplement: S1 Data — (ZIP) [file pcbi.1007127.s007.zip › IndiMeSH_Suite/indimesh-master/analysis/bio/plotBacterialMass_FBAIBM.m]

function [ massPlot,h ] = plotBacterialMass_FBAIBM( handles, varargin )
% [ massPlot,h ] = plotBacterialMass_FBAIBM( handles, specie )
%Analyses the model output from a simulation
%
%
%INPUT
% handles           FBA-IB model struct
%
%OPTIONAL INPUT
% specie            ID of specie to be plotted
%
%OUTPUTS
% massPlot          handle to bacterial mass plot
% h                 handle to colorbar
%
%
% Benedict Borer 10/2016
% BB, 10/2016, Created file


if nargin<2
    massPerNode=zeros(handles.geom.npts,1);
    for ff=1:handles.bio.nspecies
        bac=handles.bio.species{ff};
        massPerNode=massPerNode+distributeMassOntoGrid_FBAIBM(bac,handles.geom.npts);
    end
else
    specie=varargin{1};
    bac=handles.bio.species{specie};
    massPerNode=distributeMassOntoGrid_FBAIBM(bac.pos,bac.m,handles.geom.npts);
end

[from,to,val]=find(handles.geom.adj);

massPlot=figure;
patchPlot = patch('Faces',[from to],...
    'Vertices',[handles.geom.pts.X handles.geom.pts.Y],'FaceColor','b');
clear cdata

minC=0;
maxC=max(massPerNode);
cdata= getConcentrationCmap_FBAIBM( massPerNode, minC,maxC );

set(patchPlot,'FaceColor','flat',...
    'FaceVertexCData',cdata,...
    'EdgeColor','interp',...
    'LineWidth',3)

caxis([minC maxC])
h=colorbar;
axis equal tight
axis off

end
