# Supplementary material for: Modeling metabolic networks of individual bacterial agents in heterogeneous and dynamic soil habitats (IndiMeSH)
Source: PLoS Comput Biol. 2019 Jun 19;15(6):e1007127. doi: 10.1371/journal.pcbi.1007127 (PMC6583959; doi:10.1371/journal.pcbi.1007127)
Supplement: S1 Data — (ZIP) [file pcbi.1007127.s007.zip › IndiMeSH_Suite/indimesh-master/analysis/bio/plotHabitatVelocity_FBAIBM.m]

function [ velocityPlot] = plotHabitatVelocity_FBAIBM( handles )
%Analyses the model output from a simulation
%
%
%INPUT
% handles           FBA-IB model struct
% keyword           string keyword (absolute or scaled)
%
%OPTIONAL INPUT
% specie            ID of specie to be plotted
%
%OUTPUTS
% massPlot          handle to bacterial mass plot
% h                 handle to colorbar
%
%
% Benedict Borer 10/2016
% BB, 10/2016, Created file


maxVelocity=handles.bio.species{1}.motility.v0;
[ velocity ] = calculateBacterialVelocity_FBAIBM( handles.hydro.wft, maxVelocity);
velocity=velocity(:,1);
if handles.geom.ncorners==3
    [ velocityPlot ] = plotPoreSaturation_FBAIBM( handles.geom.links.radius ,handles.geom.links.length,...
        handles.geom.pts.X,handles.geom.pts.Y,handles.geom.adj,handles.geom.links.angleHorz,velocity./maxVelocity  );
elseif handles.geom.ncorners==4
    [ velocityPlot ] = plotPoreSaturation_FBAIBM( handles.geom.links.width ,handles.geom.links.length,...
        handles.geom.pts.X,handles.geom.pts.Y,handles.geom.adj,handles.geom.links.angleHorz,velocity./maxVelocity  );
end
end
