# Supplementary material for: Modeling metabolic networks of individual bacterial agents in heterogeneous and dynamic soil habitats (IndiMeSH)
Source: PLoS Comput Biol. 2019 Jun 19;15(6):e1007127. doi: 10.1371/journal.pcbi.1007127 (PMC6583959; doi:10.1371/journal.pcbi.1007127)
Supplement: S1 Data — (ZIP) [file pcbi.1007127.s007.zip › IndiMeSH_Suite/indimesh-master/analysis/bio/visualiseMetabolicNetwork/plotNetworkFlux_FBAIBM.m]

function [ h ] = plotNetworkFlux_FBAIBM( layout,flux )
%[ h ] = plotNetworkFlux_FBAIBM( layout,flux )
% Plot metabolic fluxes
%
%
%INPUT
% layout            layout data 
% flux              vector containing flux data
%
%OPTIONAL INPUT
% []                No input required
%                
%OUTPUTS
% h                 handle to figure
%
%
% Benedict Borer 10/2016
% BB, 10/2016, Created file
flux(abs(flux)>30)=0;
scaledFlux=abs(flux)./max(abs(flux)).*6+0.01;

visibleReactions=find(cell2mat(layout.rxn.visibility));

h=figure;
hold on
totalFlux=abs(flux);
[ cdata ] = getConcentrationCmap_FBAIBM( totalFlux,min(totalFlux(visibleReactions)),max(totalFlux(visibleReactions)) );


% Plot metabolites
for kk=1:layout.nrxn
      
    % Plot connections
    sign='ok';
    if strcmp(layout.rxn.pathway(kk),'glycolysis')
        plotcolor='r';
    elseif strcmp(layout.rxn.pathway(kk),'PPP')
        plotcolor='m';
    elseif strcmp(layout.rxn.pathway(kk),'nitrogen')
        plotcolor='y';
    elseif strcmp(layout.rxn.pathway(kk),'TCA')
        plotcolor='g';
    elseif strcmp(layout.rxn.pathway(kk),'aminoacide')
        plotcolor='c';
    else
        plotcolor='k';
    end
    
    % use a line with scaled by the flux for plotting
    scaledLineWidth=scaledFlux(layout.rxn.rxnMap(kk));
    scaledLineWidth=5;
    
     % In theory: plot dotted lines if negative flux
    if flux(layout.rxn.rxnMap(kk))<0
        linestyle=':';
         linestyle='-';
    else
        linestyle='-';
    end
    
    scaledColor=cdata(layout.rxn.rxnMap(kk),:);
    
    
    
    adjacentMetabolites=layout.rxn.adjMet{kk};
    for ff=1:length(adjacentMetabolites)
        if layout.met.visibility{adjacentMetabolites(ff)}==1
                plot([layout.rxn.x(kk) layout.met.x(adjacentMetabolites(ff))],...
                [layout.rxn.y(kk) layout.met.y(adjacentMetabolites(ff))],...
                'Color',scaledColor,'Linewidth',scaledLineWidth,'Linestyle',linestyle)
        end
    end
    
    
    % Plot reaction nodes
    if layout.rxn.visibility{kk}==1
        plot(layout.rxn.x(kk),layout.rxn.y(kk),sign,'Markerfacecolor','c')
    end
    
end

% Plot metabolite nodes
for kk=1:layout.nmet
    sign='sk';
    if strcmp(layout.met.compartment(kk),'e')
        plotcolor='g';
    elseif strcmp(layout.met.compartment(kk),'c')
        plotcolor='r';
    else
        plotcolor='c';
    end
    
    if layout.met.visibility{kk}==1
        plot(layout.met.x(kk),layout.met.y(kk),sign,'Markerfacecolor',plotcolor,'Markersize',10)
    end
end
colorbar
caxis([min(totalFlux) max(totalFlux)])

% finished plot

end
