# Supplementary material for: Modeling metabolic networks of individual bacterial agents in heterogeneous and dynamic soil habitats (IndiMeSH)
Source: PLoS Comput Biol. 2019 Jun 19;15(6):e1007127. doi: 10.1371/journal.pcbi.1007127 (PMC6583959; doi:10.1371/journal.pcbi.1007127)
Supplement: S1 Data — (ZIP) [file pcbi.1007127.s007.zip › IndiMeSH_Suite/indimesh-master/analysis/bio/visualiseMetabolicNetwork/prepareLayout_FBAIBM.m]

function [ layout ] = prepareLayout_FBAIBM( layoutfile,header,model )
%PREPARELAYOUT_FBAIBM Summary of this function goes here
%   Detailed explanation goes here

[~, ~, raw] = xlsread(layoutfile);
if header
    raw=raw(2:end,:);
end

raw(cellfun(@(x) ~isempty(x) && isnumeric(x) && isnan(x),raw)) = {''};
% Select string vectors
cellVectors = raw(:,[4,5,6,7,8,9]);
% Select numerical vectors
raw = raw(:,[1,2,3]);
data = reshape([raw{:}],size(raw));
data(:,2)=data(:,2).*-1;

species=ismember(cellVectors(:,2),'species');
reactions=ismember(cellVectors(:,2),'reaction');

layout=struct;
layout.met=struct;
layout.rxn=struct;

layout.met.name=cellVectors(species,1);
layout.met.met=cellVectors(species,3);
layout.met.id=data(species,3);
layout.met.x=data(species,1);
layout.met.y=data(species,2);
layout.met.compartment=cellVectors(species,4);
layout.met.visibility=cellVectors(species,6);
layout.met.pathway=cellVectors(species,5);

layout.rxn.name=cellVectors(reactions,1);
layout.rxn.id=data(reactions,3);
layout.rxn.x=data(reactions,1);
layout.rxn.y=data(reactions,2);
layout.rxn.compartment=cellVectors(reactions,4);
layout.rxn.visibility=cellVectors(reactions,6);
layout.rxn.pathway=cellVectors(reactions,5);
layout.rxn.rxns=cellVectors(reactions,3);

layout.nmet=length(layout.met.x);
layout.nrxn=length(layout.rxn.x);
clearvars data raw cellVectors reactions species;

layout.met.name = strrep(layout.met.name, '&apos;', '''');

% Get the adjacency matrix
adjMet=cell(layout.nrxn,1);
rxnMap=zeros(layout.nrxn,1);
for kk=1:layout.nrxn
    %     modifiedStr = strrep(layout.rxn.name(kk), '&apos;', '''');
    %     modifiedStr = strrep(modifiedStr, '&amp;', '&');
    %     index_reactions=find(ismember(model.rxnNames,modifiedStr));
    
    
    modifiedID = layout.rxn.rxns{kk};
    modifiedID=modifiedID(3:end);
    modifiedStr = strrep(modifiedID, '_DASH_', '-');
    
    
    index_reactions=find(ismember(model.rxns,modifiedStr));
    if length(index_reactions)~=1
        ff=1
    end
    rxnMap(kk)=index_reactions;
    
    if layout.rxn.visibility{kk}==1
        [metabolites]=find(model.S(:,index_reactions));
        
        plotMet=[];
        for ff=1:length(metabolites)
            modifiedMetabolite=[model.metNames{metabolites(ff)}] ;
           

            [metLayout]=find(ismember(layout.met.name,modifiedMetabolite));
            if isempty(metLayout)
                kk=1
            end
            if layout.met.visibility{metLayout}==1
                %plot([layout.rxn.x(kk) layout.met.x(metLayout)],[layout.rxn.y(kk) layout.met.y(metLayout)])
                plotMet=[plotMet, metLayout];
            end
        end
        
        adjMet{kk}=plotMet;
        
    end
end
layout.rxn.rxnMap=rxnMap;
layout.rxn.adjMet=adjMet;


end
