# Supplementary material for: Modeling metabolic networks of individual bacterial agents in heterogeneous and dynamic soil habitats (IndiMeSH)
Source: PLoS Comput Biol. 2019 Jun 19;15(6):e1007127. doi: 10.1371/journal.pcbi.1007127 (PMC6583959; doi:10.1371/journal.pcbi.1007127)
Supplement: S1 Data — (ZIP) [file pcbi.1007127.s007.zip › IndiMeSH_Suite/indimesh-master/analysis/chem/analyseChemicalDomain_FBAIBM.m]

function [  ] = analyseChemicalDomain_FBAIBM(handles,simulationFolder)
% Creates and loads the parameters related to the hydrological domain
%
%
%INPUT
% angle
%
%OPTIONAL INPUT
% []            No optional input required
%
%OUTPUTS
%
% Benedict Borer 09/2017
% BB, 09/2017, Created file


figure;
hold on
plot(potentialValues./1000,MQWater,'Linewidth',2,'Color','r')
plot(potentialValues./1000,MQAir,'Linewidth',2,'Color','b')
xlabel('Matric potential [-kPa]')
ylabel('Fraction of saturated diffusion')
title('Millington Quirk diffusion diagram')
print(fullfile(simulationFolder,'MillingtonQuirk'),'-dsvg')
