# Supplementary material for: Modeling metabolic networks of individual bacterial agents in heterogeneous and dynamic soil habitats (IndiMeSH)
Source: PLoS Comput Biol. 2019 Jun 19;15(6):e1007127. doi: 10.1371/journal.pcbi.1007127 (PMC6583959; doi:10.1371/journal.pcbi.1007127)
Supplement: S1 Data — (ZIP) [file pcbi.1007127.s007.zip › IndiMeSH_Suite/indimesh-master/analysis/chem/calculateMillingtonQuirk_FBAIBM.m]

function [ MQ,potentialValues,porosity ] = calculateMillingtonQuirk_FBAIBM( geom,ncorners,airLocation,porePhase )
% Calculate diffusive behaviour inside the pore space
%
%
%INPUT
% handles           FBA-IB model struct
%
%OPTIONAL INPUT
% []                No input required
%                
%OUTPUTS
% concPlot          handle to concentration plot
% h                 handle to colorbar 
%
%
% Benedict Borer 10/2016
% BB, 10/2016, Created file


X=geom.pts.X;
Y=geom.pts.Y;
Z=geom.pts.Z;
adj=geom.adj;
cadj=geom.links.adj;
length=geom.links.length;
convertAdj=geom.convertAdj;

if ncorners==3
    dimension1=geom.links.radius;
    dimension2=geom.links.centerAngle;
elseif ncorners==4
    dimension1=geom.links.height;
    dimension2=geom.links.width;
end


[radius,centerAngle,upperAngle,height,width,sideLength ] = calculatePoreProperties_FBAIBM( dimension1,dimension2,ncorners );


if ncorners==3
    totalArea=height.*width./2;
elseif ncorners==4
    totalArea=height.*width;
end

% Millington Quirk behaviour
middleX=max(X)/2;
middleY=max(Y)/2;
middleZ=max(Z)/2;

euclideanDist=sqrt((X-middleX).^2+(Y-middleY).^2+(Z-middleZ).^2);
[~,centralNode]=min(euclideanDist);

euclideanDist=sqrt((X-X(centralNode)).^2+(Y-Y(centralNode)).^2+(Z-Z(centralNode)).^2);
volumeSoil=max(euclideanDist).^2*pi.*max(height);
volumePores=sum(totalArea.*length);
porosity=volumePores./volumeSoil;

if ncorners==3
    angles=[centerAngle upperAngle upperAngle];
elseif handles.geom.ncorners==4
    angles=[centerAngle upperAngle centerAngle upperAngle];
end

nvalues=300;
potentialValues=linspace(1,15000,nvalues);

MQ=zeros(nvalues,1);
for kk=1:nvalues
    kk
    [diffAreaWater,saturation]=calculateWaterAreaPore_FBAIBM(potentialValues(kk),totalArea,angles,adj,cadj,airLocation,convertAdj);
%     [diffAreaWater,saturation]=updateAirInvasion_FBAIBM(diffAreaWater,saturation,totalArea,adj,cadj,airLocation,convertAdj);
    volumeWater=sum(diffAreaWater.*length);
    
    
    if strcmp(porePhase,'water')
        waterFilledPorosity=porosity*((volumeWater./volumePores));
        MQ(kk)=(waterFilledPorosity).^(10/3)./(porosity.^2);
        
        waterFilledPorosity=((volumeWater./volumePores));
        MQ(kk)=(waterFilledPorosity).^(10/3)./(1.^2);
    else
        airFilledPorosity=porosity*(1-(volumeWater./volumePores));
        MQ(kk)=(airFilledPorosity).^(10/3)./(porosity.^2);
        airFilledPorosity=(1-(volumeWater./volumePores));
        MQ(kk)=(airFilledPorosity).^(10/3)./(1.^2);
    end
    
end


end
