# Supplementary material for: Modeling metabolic networks of individual bacterial agents in heterogeneous and dynamic soil habitats (IndiMeSH)
Source: PLoS Comput Biol. 2019 Jun 19;15(6):e1007127. doi: 10.1371/journal.pcbi.1007127 (PMC6583959; doi:10.1371/journal.pcbi.1007127)
Supplement: S1 Data — (ZIP) [file pcbi.1007127.s007.zip › IndiMeSH_Suite/indimesh-master/analysis/chem/plotHabitatConnectivity_FBAIBM.m]

function [ patchPlot ] = plotHabitatConnectivity_FBAIBM( channelWidth,channelLength,X,Y,adj,angleHorz,bacterialVelocity,maxVelocity )
%[ concPlot,h ] = plotChemicalConcentration_FBAIBM( handles, substrateConc )
%Analyses the model output from a simulation
%
%
%INPUT
% adj               adjacency matrix
% pts               points coordinates
% bacterialVelocity   Bacterial velocity at each node
%
%OPTIONAL INPUT
% []                No input required
%                
%OUTPUTS
% concPlot          handle to concentration plot
% h                 handle to colorbar 
%
%
% Benedict Borer 10/2016
% BB, 10/2016, Created file


% vertexAlpha=bacterialVelocity./maxVelocity;
% vertexAlpha=vertexAlpha./max(vertexAlpha);
% 
% patchColors=[104 96 199]./255;
% patchColors='b';
%     
% 
% % id=find(bacterialVelocity==0);
% % adj(id,:)=0;
% % adj(:,id)=0;
% 
% [from, to,val]=find(adj);
% connectedList=[from, to];
% 
% 
% 
% 
% 
% 
% 
% 
% patchPlot = patch('Faces',connectedList,'Vertices',pts,'FaceColor','b');
% set(patchPlot,'EdgeColor',patchColors,'LineWidth',3,...
%     'EdgeAlpha','flat',...
%     'FaceVertexAlphaData',vertexAlpha)
% 
% xmax=max(pts(:,1));
% ymax=max(pts(:,2));
% ymin=min(pts(:,2));
% colorVertex=[xmax+0.1*xmax, ymin;
%              xmax+0.1*xmax, ymax;
%              xmax+0.2*xmax, ymax;
%              xmax+0.2*xmax, ymin];
% 
%          
% colorPatch=patch(colorVertex(:,1),colorVertex(:,2),patchColors);
% set(colorPatch,'FaceAlpha','interp','FaceVertexAlphaData',[1 0 0 1]')
% text(xmax+0.1*xmax,ymax+0.05*ymax,'Sessile')
% text(xmax+0.1*xmax,ymin-0.05*ymax,'Motile')
% axis equal tight
% axis off

vertexAlpha=bacterialVelocity./maxVelocity;
vertexAlpha=vertexAlpha./max(vertexAlpha);

patchColors=[104 96 199]./255;
patchColors='b';
    


nlinks=length(X);
degree=full(sum(adj));
totalX=zeros(4,sum(degree));
totalY=zeros(4,sum(degree));
totalConc=zeros(1,sum(degree));
totalVertexAlpha=zeros(sum(degree),1);
counter=1;
for kk=1:nlinks
    
    theta=angleHorz(kk,1);
    
    % Create rectangle coordinates
    rectX=[-channelLength/2 channelLength/2 channelLength/2 -channelLength/2];
    rectY=[-channelWidth(kk)/2 -channelWidth(kk)/2 channelWidth(kk)/2 channelWidth(kk)/2];
    pos=[rectX;rectY];
    
    % Calculate rotation matrix
    R = [cos(theta) -sin(theta);
        sin(theta)  cos(theta)];
    
    % Calculate new coordinates
    new=R*pos;
    newX=new(1,:)+X(kk);
    newY=new(2,:)+Y(kk);
    totalX(:,counter)=newX;
    totalY(:,counter)=newY;
    totalConc(counter)=bacterialVelocity(kk);
    totalVertexAlpha(counter)=vertexAlpha(kk);
    counter=counter+1;
    
end

patchPlot=patch(totalX,totalY,patchColors,'EdgeColor','none','FaceColor','b');


% patchPlot = patch('Faces',connectedList,'Vertices',pts,'FaceColor','b');
set(patchPlot,'FaceColor',patchColors,'LineWidth',3,...
    'FaceAlpha','flat',...
    'FaceVertexAlphaData',totalVertexAlpha)

xmax=max(X);
ymax=max(Y);
ymin=min(Y);
colorVertex=[xmax+0.1*xmax, ymin;
             xmax+0.1*xmax, ymax;
             xmax+0.2*xmax, ymax;
             xmax+0.2*xmax, ymin];

         
colorPatch=patch(colorVertex(:,1),colorVertex(:,2),patchColors);
set(colorPatch,'FaceAlpha','interp','FaceVertexAlphaData',[1 0 0 1]')
text(xmax+0.1*xmax,ymax+0.05*ymax,'Sessile')
text(xmax+0.1*xmax,ymin-0.05*ymax,'Motile')
axis equal tight
axis off


end
