# Supplementary material for: Modeling metabolic networks of individual bacterial agents in heterogeneous and dynamic soil habitats (IndiMeSH)
Source: PLoS Comput Biol. 2019 Jun 19;15(6):e1007127. doi: 10.1371/journal.pcbi.1007127 (PMC6583959; doi:10.1371/journal.pcbi.1007127)
Supplement: S1 Data — (ZIP) [file pcbi.1007127.s007.zip › IndiMeSH_Suite/indimesh-master/analysis/chem/plotNetworkProperty_FBAIBM.m]

function [pPlot, pBar]=plotNetworkProperty_FBAIBM(geom,property)
% Plot a property spatially, either for all sites or all links
%
%
%INPUT
% geom               geometry struct
% concentration      plotting property
%
%OPTIONAL INPUT
% []                No input required
%                
%OUTPUTS
% concPlot          handle to concentration plot
% h                 handle to colorbar 
%
%
% Benedict Borer 10/2017
% BB, 10/2017, Created file

% Extract data from geometry struct
X=geom.pts.X;
Y=geom.pts.Y;
adj=geom.adj;
channelLength=geom.links.length;

if geom.ncorners==4
    channelWidth=geom.links.width;
elseif geom.ncorners==3
    channelWidth=geom.links.radius;
end
angleHorz=geom.links.angleHorz;

nlinks=length(channelWidth);
npts=length(X);

[from, to, val]=find(triu(adj));


maxC=max(property);
minC=min(property);

% Prepare the vectors for patch plot
totalX=zeros(4,nlinks);
totalY=zeros(4,nlinks);

if length(property)==npts
    totalConc=zeros(4,nlinks);
elseif length(property)==nlinks
    totalConc=zeros(1,nlinks);
end


for kk=1:nlinks
    theta=angleHorz(kk);
    
    % Create rectangle coordinates
    rectX=[0 channelLength channelLength 0];
    rectY=[-channelWidth(kk)/2 -channelWidth(kk)/2 channelWidth(kk)/2 channelWidth(kk)/2];
    pos=[rectX;rectY];
    
    % Calculate rotation matrix
    R = [cos(theta) -sin(theta);
        sin(theta)  cos(theta)];
    
    % Calculate new coordinates
    new=R*pos;
    
    totalX(:,kk)=new(1,:)+X(from(kk));
    totalY(:,kk)=new(2,:)+Y(from(kk));
    
    if length(property)==npts
        totalConc([1,4],kk)=property(from(kk));
        totalConc([2,3],kk)=property(to(kk));
    elseif length(property)==nlinks
        totalConc(kk)=property(kk);
    end
end

% Plot the data
pPlot=patch(totalX,totalY,totalConc,'EdgeColor','none');
if nargin>2
pPlot.FaceVertexAlphaData=alphaValue;
pPlot.FaceAlpha='flat';
end

% if maxC==0
%    maxC=1; 
% elseif minC==maxC
%     minC=0;
% end
% 
% if minC==maxC
%     caxis('auto');
%     caxis([0 maxC]);
% else
%     caxis([0 maxC]);
% end

pBar=colorbar;
axis equal tight
axis off


end
