# Supplementary material for: Modeling metabolic networks of individual bacterial agents in heterogeneous and dynamic soil habitats (IndiMeSH)
Source: PLoS Comput Biol. 2019 Jun 19;15(6):e1007127. doi: 10.1371/journal.pcbi.1007127 (PMC6583959; doi:10.1371/journal.pcbi.1007127)
Supplement: S1 Data — (ZIP) [file pcbi.1007127.s007.zip › IndiMeSH_Suite/indimesh-master/analysis/general/getConcentrationCmap_FBAIBM.m]

function [ cdata ] = getConcentrationCmap_FBAIBM( conc,min_conc,max_conc )
%[ cdata ] = getConcentrationCmap( conc,min_conc,max_conc )
%Create colormap from data using a maximum concentration, minimum
%concentration and a concentration vector
%
%
%INPUT
% conc              vector containing data to be mapped
% min_conc          minimum concentration
% max_conc          maximum concentration
%
%OPTIONAL INPUT
% []                No input required
%                
%OUTPUTS
% cdata             vector with colormap intervals
%
%
% Benedict Borer 10/2016
% BB, 10/2016, Created file


cmap=colormap;
no_levels=length(cmap(:,1));

if min_conc==max_conc
    col_id=ones(length(conc(:,1)),1);
else
    color_vector=min_conc:(max_conc-min_conc)/(no_levels-1):max_conc;
    col_id=zeros(length(conc(:,1)),1);
    for kk=1:length(conc(:,1))
        diff=color_vector-conc(kk);
        [mindiff,id]=min(abs(diff));
        col_id(kk)=id;
    end
end

cdata = cmap(col_id,:);
end
