# Supplementary material for: Modeling metabolic networks of individual bacterial agents in heterogeneous and dynamic soil habitats (IndiMeSH)
Source: PLoS Comput Biol. 2019 Jun 19;15(6):e1007127. doi: 10.1371/journal.pcbi.1007127 (PMC6583959; doi:10.1371/journal.pcbi.1007127)
Supplement: S1 Data — (ZIP) [file pcbi.1007127.s007.zip › IndiMeSH_Suite/indimesh-master/analysis/hydro/plotPoreSaturation_FBAIBM.m]

function [patchPlot]=plotPoreSaturation_FBAIBM(channelWidth,channelLength,X,Y,adj,angleHorz,saturation)

nlinks=length(channelWidth);
npts=length(X);

[from, to, val]=find(triu(adj));

% Prepare the vectors for patch plot
totalX=zeros(4,nlinks);
totalY=zeros(4,nlinks);


for kk=1:nlinks
    theta=angleHorz(kk);
    
    % Create rectangle coordinates
    rectX=[0 channelLength channelLength 0];
    rectY=[-channelWidth(kk)/2 -channelWidth(kk)/2 channelWidth(kk)/2 channelWidth(kk)/2];
    pos=[rectX;rectY];
    
    % Calculate rotation matrix
    R = [cos(theta) -sin(theta);
        sin(theta)  cos(theta)];
    
    % Calculate new coordinates
    new=R*pos;
    
    totalX(:,kk)=new(1,:)+X(from(kk));
    totalY(:,kk)=new(2,:)+Y(from(kk));
end

% Plot the data
patchPlot=patch(totalX,totalY,'b','EdgeColor','none');
patchPlot.FaceVertexAlphaData=saturation;
patchPlot.FaceAlpha='flat';
end
