# Supplementary material for: Modeling metabolic networks of individual bacterial agents in heterogeneous and dynamic soil habitats (IndiMeSH)
Source: PLoS Comput Biol. 2019 Jun 19;15(6):e1007127. doi: 10.1371/journal.pcbi.1007127 (PMC6583959; doi:10.1371/journal.pcbi.1007127)
Supplement: S1 Data — (ZIP) [file pcbi.1007127.s007.zip › IndiMeSH_Suite/indimesh-master/analysis/hydro/plotSWC_FBAIBM.m]

function [totalSaturation,psiPotential] = plotSWC_FBAIBM(height,width,poreLength,angle,adj, airLocation, degree,ncorners,nodeDimension)
%%%%%%%%%%%%%%%%%%%%%%%%%%%%%%%%%%%%%%%%%%%%%%%%%%%%%%%%%%%%%%%%%%%%%%%%%%%
%%%%%%%%%%%%%%%%%%%%%%%%%%%%%%%%%%%%%%%%%%%%%%%%%%%%%%%%%%%%%%%%%%%%%%%%%%%
%
% Coupling IBM with FBA: Investigation of metabolic segregation
%
% Model output analysis
%
%Author: Benedict Borer
%Created in Matlab Version:8.6.0 (R2016b)
%
%
%
%%%%%%%%%%%%%%%%%%%%%%%%%%%%%%%%%%%%%%%%%%%%%%%%%%%%%%%%%%%%%%%%%%%%%%%%%%
%%%%%%%%%%%%%%%%%%%%%%%%%%%%%%%%%%%%%%%%%%%%%%%%%%%%%%%%%%%%%%%%%%%%%%%%%%

%Analyses the model output from a simulation
%
%
%INPUT
%[]             No input required
%
%OPTIONAL INPUT
%[]             No input required
%
%OUTPUTS
%[]             No output required
%
%
% Benedict Borer 10/2016
% BB, 10/2016, Created file


%%%%%%%%%%%%%%%%%%%%%%%%%%%%%%%%%%%%%%%%%%%%%%%%%%%%%%%%%%%%%%%%%%%%%%%%%%%
upperAngle=(180-angle)/2;
angleMat=[angle, upperAngle, upperAngle];

numPts=1000;
hPotential=linspace(0.001,1.019977334,numPts);
rho=1000; % Density of water [kg/m^3]
g=9.81; % Gravitational constant
psiPotential=rho*g*hPotential; % Matric potential [Pa]

if nodeDimension==1
    if ncorners==3
        totalArea=height.*width./2;
    elseif ncorners==4
        totalArea=height.*width;
    end
end
totalSaturation=zeros(numPts,1);
for kk=1:numPts
    [diffAreaWater,saturation]=calculateWaterAreaPore_FBAIBM(psiPotential(kk),totalArea,angleMat);
    [diffAreaWater,saturation]=updateAirInvasion_FBAIBM( diffAreaWater,saturation,totalArea,adj,airLocation);
    [volumeWater] = calculateVolumePore_FBAIBM(diffAreaWater,poreLength, degree);
    totalSaturation(kk)=sum(volumeWater)./sum(totalArea.*poreLength./2.*degree);
end

% figure;
% hold on
% plot(totalSaturation,psiPotential./1000)
% ylim([0 max(psiPotential./1000)])
% xlabel('Degree of saturation [-]')
% ylabel('Matric potential [-kPa]')
% title(['Soil water characteristic'])
end
