# Supplementary material for: Modeling metabolic networks of individual bacterial agents in heterogeneous and dynamic soil habitats (IndiMeSH)
Source: PLoS Comput Biol. 2019 Jun 19;15(6):e1007127. doi: 10.1371/journal.pcbi.1007127 (PMC6583959; doi:10.1371/journal.pcbi.1007127)
Supplement: S1 Data — (ZIP) [file pcbi.1007127.s007.zip › IndiMeSH_Suite/indimesh-master/analysis/phys/addSuperNode_FBAIBM.m]

function [adj,pts,supernodeID, weights]=addSuperNode_FBAIBM(adj,pts,nodeNum,interrelation,originalWeights)
% Bin the nodes according to a shortest path
%
%
%INPUT
% adj               	network adjacency
% pts                   node coordinates
% nodeNum               Node ID (or IDs) from where to calculate SP
% interrelation         ID relation between channel property and adjacency
% originalWeights       Weight for each channel
%
%OPTIONAL INPUT
% []                    No input required
%                
%OUTPUTS
% adj               	network adjacency
% pts                   node coordinates
% supernodeID           Node ID of the suepr node
% weights               Weights of the adjacency matrix
%
%
% Benedict Borer 02/2018
% BB, 02/2018, Created file

[npts,~]=size(pts);
[r,c,val]=find(adj);

% Create new links from middle point
numConnected=length(nodeNum);
supernodeID=ones(numConnected,1).*npts+1;


% Create new adjacency
newFrom=[r;[nodeNum;supernodeID]];
newTo=[c;[supernodeID;nodeNum]];
newVal=[val;ones(2*numConnected,1)];

% optimize weights
if length(originalWeights)==1
    weights=[val;ones(2*numConnected,1)];
else
    weights=[originalWeights(interrelation);ones(2*numConnected,1)];
end

adj=sparse(newFrom,newTo,weights);


% Create new coordinates
combinedCoords=pts(nodeNum,:);
meanCoords=mean(combinedCoords);
pts=[pts;meanCoords];

supernodeID=unique(supernodeID);
end
