# Supplementary material for: Modeling metabolic networks of individual bacterial agents in heterogeneous and dynamic soil habitats (IndiMeSH)
Source: PLoS Comput Biol. 2019 Jun 19;15(6):e1007127. doi: 10.1371/journal.pcbi.1007127 (PMC6583959; doi:10.1371/journal.pcbi.1007127)
Supplement: S1 Data — (ZIP) [file pcbi.1007127.s007.zip › IndiMeSH_Suite/indimesh-master/analysis/phys/analysePhysicalDomain_FBAIBM.m]

function [  ] = analysePhysicalDomain_FBAIBM(handles,simulationFolder)
% Creates and loads the parameters related to the hydrological domain
%
%
%INPUT
% angle
%
%OPTIONAL INPUT
% []            No optional input required
%
%OUTPUTS
%
% Benedict Borer 09/2017
% BB, 09/2017, Created file

% Angle distribution
allAngles=handles.geom.links.centerAngle;
nbins=ceil(handles.geom.npts/10);
figure;
xbins=linspace(0,max(allAngles),nbins);
counts=hist(allAngles,xbins);
percentage=counts./length(allAngles)*100;
bar(xbins,percentage)
xlim([min(allAngles)  max(allAngles)])
xlabel('Central angle [�]')
ylabel('Frequency [%]')
print(fullfile(simulationFolder,'AngleDistribution'),'-dsvg')


% Pore size distribution
allRadii=handles.geom.links.radius;
nbins=ceil(handles.geom.npts/10);
figure;
xbins=linspace(0,max(allRadii),nbins);
counts=hist(allRadii,xbins);
percentage=counts./length(allRadii)*100;
bar(xbins*10^6,percentage)
xlim([min(allRadii*10^6)  max(allRadii*10^6)])
xlabel('Inscribed radius [\mu m]')
ylabel('Frequency [%]')
print(fullfile(simulationFolder,'PoreSizeDistribution'),'-dsvg')


% Soil water characteristic curve
nPsi=500;
hPotential=linspace(0.001,2*1.019977334,nPsi);
rho=1000; % Density of water [kg/m^3]
g=9.81; % Gravitational constant
psiPotential=rho*g*hPotential; % Matric potential [Pa]
percV=zeros(nPsi,1);
for kk=1:nPsi
    kk
    if handles.geom.ncorners==3
        angles= [handles.geom.links.centerAngle,handles.geom.links.upperAngle,handles.geom.links.upperAngle];
        
        [~,saturation]=calculateWaterAreaPore_FBAIBM(psiPotential(kk),handles.hydro.totalArea,angles,handles.geom.adj,handles.geom.links.adj,handles.hydro.airLocation,handles.geom.convertAdj);
    elseif handles.geom.ncorners==4
        angles=[handles.geom.links.centerAngle,handles.geom.links.upperAngle,handles.geom.links.centerAngle, handles.geom.links.upperAngle]
        
        [~,saturation]=calculateWaterAreaPore_FBAIBM(psiPotentialkk(),handles.hydro.totalArea,angles,handles.geom.adj,handles.geom.links.adj,handles.hydro.airLocation,handles.geom.convertAdj);
    end
    percV(kk)=sum(saturation)./length(saturation);
end
% figure;
% hold on
% plot(percV,psiPotential./1000,'Linewidth',2)
% plot([0 1],[handles.hydro.psi(end) handles.hydro.psi(end)]./1000,'r','Linewidth',2)
% xlabel('Saturation')
% ylabel('Matrix potantial [-kPa]')
% title(['Soil water characteristic'])
% print(fullfile(simulationFolder,'SWC'),'-dsvg')
figure;
hold on
plot(psiPotential./1000,percV,'Linewidth',2)
% plot([handles.hydro.psi(end) handles.hydro.psi(end)]./1000,[0 1],'r','Linewidth',2)
xlim([0 10])
ylabel('Saturation')
xlabel('Matrix potantial [-kPa]')
title(['Soil water characteristic'])


% Calculate connectivity of network from bacterias view
matricMax=15000;
nnum=100;
matricVec=linspace(0.1,matricMax,nnum);
hydro=handles.hydro;
geom=handles.geom;
passageID=zeros(nnum,1);
for kk=1:nnum
    kk
    if handles.geom.ncorners==3
        angles=[geom.links.centerAngle geom.links.upperAngle geom.links.upperAngle];
    elseif handles.geom.ncorners==4
        angles=[geom.links.centerAngle geom.links.upperAngle geom.links.centerAngle geom.links.upperAngle];
    end
    [diffAreaWater,satu]=calculateWaterAreaPore_FBAIBM(matricVec(kk),hydro.totalArea,angles,geom.adj,geom.links.adj,hydro.airLocation,handles.geom.convertAdj);
    [wft]=calculateWFTPore_FBAIBM(matricVec(kk),geom.links.centerAngle,geom.links.upperAngle, satu,geom.links.radius);
    
    [ velocity ] = calculateBacterialVelocity_FBAIBM( wft, 1 );
    
    passage=velocity(:,1);
    passage(wft<=10^-6)=0;
    passageID(kk)=(sum(passage))./handles.geom.nlinks./2;
end

figure;
hold on
plot(matricVec./1000,passageID*100,'r','Linewidth',2)
% plot([33 33],[0 100],'g')
xlabel('Matric potential [-kPa]')
ylabel('Connectivity [%]')
title('Network connectivity from bacterial view')
% legend('Connectivity','Field Capacity','Location','NorthEast')
print(fullfile(simulationFolder,'ConnectivityBacterialMotility'),'-dsvg')


figure;
plotNetworkProperty_FBAIBM(handles.geom,handles.geom.links.radius.*10^6)
title('Pore radius [\mum]')
print(fullfile(simulationFolder,'SpatialPoreSize'),'-dsvg')


% Degree of saturation

figure;
plotNetworkProperty_FBAIBM(handles.geom,handles.hydro.saturation)
title('Degree of saturation')
print(fullfile(simulationFolder,'SpatialSaturation'),'-dsvg')

% water film thickness
figure;
plotNetworkProperty_FBAIBM(handles.geom,handles.hydro.wft(:,1))
title('Water film thickness (central) [\mum]')
print(fullfile(simulationFolder,'SpatialWFTCentral'),'-dsvg')

figure;
plotNetworkProperty_FBAIBM(handles.geom,handles.hydro.wft(:,2))
title('Water film thickness (Upper) [\mum]')
print(fullfile(simulationFolder,'SpatialWFTUpper'),'-dsvg')


[ V ] = calculateBacterialVelocity_FBAIBM( handles.hydro.wft, 20e-6 );
figure;
plotNetworkProperty_FBAIBM(handles.geom,max(V,[],2)./max(max(V,[],2)))
caxis([0 1])
title('Bacterial velocity [\mum s^{-1}]')
print(fullfile(simulationFolder,'SpatialBacterialConnectivity'),'-dsvg')


% Millington Quirk behaviour
[ MQWater,potentialValues,porosity ] = calculateMillingtonQuirk_FBAIBM(handles.geom,handles.geom.ncorners,handles.hydro.airLocation,'water' )
[ MQAir,potentialValues,porosity ] = calculateMillingtonQuirk_FBAIBM(handles.geom,handles.geom.ncorners,handles.hydro.airLocation,'air')


figure;
hold on
plot(potentialValues./1000,MQWater,'Linewidth',2,'Color','r')
plot(potentialValues./1000,MQAir,'Linewidth',2,'Color','b')
xlabel('Matric potential [-kPa]')
ylabel('Fraction of saturated diffusion')
title('Millington Quirk diffusion diagram')
print(fullfile(simulationFolder,'MillingtonQuirk'),'-dsvg')
