# Supplementary material for: Modeling metabolic networks of individual bacterial agents in heterogeneous and dynamic soil habitats (IndiMeSH)
Source: PLoS Comput Biol. 2019 Jun 19;15(6):e1007127. doi: 10.1371/journal.pcbi.1007127 (PMC6583959; doi:10.1371/journal.pcbi.1007127)
Supplement: S1 Data — (ZIP) [file pcbi.1007127.s007.zip › IndiMeSH_Suite/indimesh-master/analysis/phys/getBinnedPTSID_FBAIBM.m]

function [histNode, histPath]=getBinnedPTSID_FBAIBM(SP,numBars)
% Bin the nodes according to a shortest path
%
%
%INPUT
% SP               	shortest path
% numBars           number of histogram bars
%
%OPTIONAL INPUT
% []                No input required
%                
%OUTPUTS
% histNode          ID of each node of the network
% histPath          bin center of each bin
%
%
% Benedict Borer 10/2017
% BB, 02/2018, Created file


%%%%%%%%%%%%%%%%%%%%%%%%%%%%%%%
% Get ID of binned nodes
npts=length(SP);

histNode=zeros(npts,1);
histPath=linspace(0,max(SP),numBars)';
for cc=1:npts
    [dist,id]=min(abs(SP(cc)-histPath));
    histNode(cc)=id;
end
    
    
    


end
