# Supplementary material for: Modeling metabolic networks of individual bacterial agents in heterogeneous and dynamic soil habitats (IndiMeSH)
Source: PLoS Comput Biol. 2019 Jun 19;15(6):e1007127. doi: 10.1371/journal.pcbi.1007127 (PMC6583959; doi:10.1371/journal.pcbi.1007127)
Supplement: S1 Data — (ZIP) [file pcbi.1007127.s007.zip › IndiMeSH_Suite/indimesh-master/analysis/phys/getEuclideanPath_FBAIBM.m]

function [euclidDist]=getEuclideanPath_FBAIBM(adj,pts,nodeNum)
% Bin the nodes according to a shortest path
%
%
%INPUT
% adj               	network adjacency
% pts                   node coordinates
% nodeNum               Node ID (or IDs) from where to calculate SP
%
%OPTIONAL INPUT
% []                    No input required
%                
%OUTPUTS
% SP                    ID of each node of the network
%
%
% Benedict Borer 02/2018
% BB, 02/2018, Created file


if length(nodeNum)>1
   [SPadj,SPpts,supernodeID]=addSuperNode_FBAIBM(adj,pts,nodeNum);
   haveAdded=1;
else
    SPadj=adj;
    SPpts=pts;
    supernodeID=nodeNum;
    haveAdded=0;
end

euclidDist=sqrt((SPpts(:,1)-SPpts(supernodeID,1)).^2+(SPpts(:,2)-SPpts(supernodeID,2)).^2)


if haveAdded==1
    euclidDist=euclidDist(1:end-1);
end

end
