# Supplementary material for: Modeling metabolic networks of individual bacterial agents in heterogeneous and dynamic soil habitats (IndiMeSH)
Source: PLoS Comput Biol. 2019 Jun 19;15(6):e1007127. doi: 10.1371/journal.pcbi.1007127 (PMC6583959; doi:10.1371/journal.pcbi.1007127)
Supplement: S1 Data — (ZIP) [file pcbi.1007127.s007.zip › IndiMeSH_Suite/indimesh-master/analysis/phys/plotChannelCrosssectionRectangle_FBAIBM.m]

function [ h ] = plotChannelCrosssectionRectangle_FBAIBM( width,height,psi )
% Creates and loads the parameters related to the hydrological domain
%
%
%INPUT
% handles       FBA-IB model struct
% nodeDimension Dimension of nodes: 1D, 2D
% ncorners      Description of nodes (pore, hexagon path etc)
% geom          Geometry struct
%
%OPTIONAL INPUT
% []            No optional input required
%
%OUTPUTS
% hydro       	Physical domain struct
%
% Benedict Borer 05/2017
% BB, 05/2017, Created file


r = calculateInterfacialCurvature_FBAIBM(psi);
radius=min(width,height)/2;
% figure;
hold on

if 2*r>width || 2*r > height
    rectangle('Position',[0, 0, width, height],'FaceColor','b');
    rectangle('Position',[width/2-radius,height/2-radius,2*radius, 2*radius],'Curvature',[1,1],'FaceColor','none','EdgeColor','y');
    axis equal tight;
    axis off
else
    rectangle('Position',[0, 0, width, height],'FaceColor','b');
    rectangle('Position',[r, 0, width-2*r, height],'FaceColor','w','EdgeColor','none');
    rectangle('Position',[0, r, width, height-2*r],'FaceColor','w','EdgeColor','none');
    rectangle('Position',[0 ,0, r*2, r*2],'Curvature',[1,1],'FaceColor','w','EdgeColor','none');
    rectangle('Position',[0 ,height-2*r, r*2, r*2],'Curvature',[1,1],'FaceColor','w','EdgeColor','none');
    rectangle('Position',[width-2*r ,0, r*2, r*2],'Curvature',[1,1],'FaceColor','w','EdgeColor','none');
    rectangle('Position',[width-2*r ,height-2*r, r*2, r*2],'Curvature',[1,1],'FaceColor','w','EdgeColor','none');
    rectangle('Position',[width/2-radius,height/2-radius,2*radius, 2*radius],'Curvature',[1,1],'FaceColor','none','EdgeColor','y');
    axis equal tight;
    axis off
end
