# Supplementary material for: Modeling metabolic networks of individual bacterial agents in heterogeneous and dynamic soil habitats (IndiMeSH)
Source: PLoS Comput Biol. 2019 Jun 19;15(6):e1007127. doi: 10.1371/journal.pcbi.1007127 (PMC6583959; doi:10.1371/journal.pcbi.1007127)
Supplement: S1 Data — (ZIP) [file pcbi.1007127.s007.zip › IndiMeSH_Suite/indimesh-master/analysis/phys/plotChannelCrosssectionTriangle_FBAIBM.m]

function [ h ] = plotChannelCrosssectionTriangle_FBAIBM( centerAngle,radius,psi )
% Creates and loads the parameters related to the hydrological domain
%
%
%INPUT
% angle
% radius
% psi
%
%OPTIONAL INPUT
% []            No optional input required
%
%OUTPUTS
% h       		Handle to figure
%
% Benedict Borer 05/2017
% BB, 05/2017, Created file

r = calculateInterfacialCurvature_FBAIBM(psi);
height=(radius./sind(centerAngle./2))+radius;
sideLength=height./cosd(centerAngle./2);
width=2.*(sind(centerAngle./2).*sideLength);
upperAngle=(180-centerAngle)./2;

[ wft ] = calculateWFTPore_FBAIBM(psi, centerAngle,upperAngle, 0, radius);


triangleX=[0 width/2 -width/2];
triangleY=[0 height height];

shiftCircleX=width/2-r/tand(upperAngle/2);

% Calculate air filled polygon
% Upper points
G=r/tand(upperAngle/2);
gamma=90-upperAngle;
shiftPtX1=sind(gamma)*G;
shiftPtY1=cosd(gamma)*G;
%lower points
Z=r/tand(centerAngle/2);
shiftPtX2=sind(centerAngle/2)*Z;
shiftPtY2=cosd(centerAngle/2)*Z;

airX=[width/2-shiftPtX1 shiftCircleX -shiftCircleX -width/2+shiftPtX1 -shiftPtX2 shiftPtX2];
airY=[height-shiftPtY1 height height height-shiftPtY1 shiftPtY2 shiftPtY2];

%
unusedWFTcenter=r/sind(centerAngle/2)-r-wft(1);
unusedWFTupper=r/sind(upperAngle/2)-r-wft(2);
shiftLineX=cosd(upperAngle/2)*(unusedWFTupper+wft(2));
shiftLineY=sind(upperAngle/2)*(unusedWFTupper+wft(2));

% figure;
hold on
if 2*r>radius
    patch(triangleX,triangleY,'b')
    rectangle('Position',[-radius,height-2*radius,2*radius, 2*radius],'Curvature',[1,1],'FaceColor','none','EdgeColor','y');
    axis equal tight;
    axis off
else
    patch(triangleX,triangleY,'b')
    patch(airX,airY,'w')
    rectangle('Position',[-shiftCircleX-r,height-2*r,2*r, 2*r],'Curvature',[1,1],'FaceColor','w','EdgeColor','none');
    rectangle('Position',[shiftCircleX-r,height-2*r,2*r, 2*r],'Curvature',[1,1],'FaceColor','w','EdgeColor','none');
    rectangle('Position',[-r,r/sind(centerAngle/2)-r,2*r, 2*r],'Curvature',[1,1],'FaceColor','w','EdgeColor','none');
    rectangle('Position',[-radius,height-2*radius,2*radius, 2*radius],'Curvature',[1,1],'FaceColor','none','EdgeColor','y');
    plot([0 0],[0 wft(1)+unusedWFTcenter],'r','linewidth',2)
    plot([-width/2 -width/2+shiftLineX],[height height-shiftLineY],'r','linewidth',2)
    plot([width/2 width/2-shiftLineX],[height height-shiftLineY],'r','linewidth',2)
    axis equal tight;
    axis off
end
