# Supplementary material for: Modeling metabolic networks of individual bacterial agents in heterogeneous and dynamic soil habitats (IndiMeSH)
Source: PLoS Comput Biol. 2019 Jun 19;15(6):e1007127. doi: 10.1371/journal.pcbi.1007127 (PMC6583959; doi:10.1371/journal.pcbi.1007127)
Supplement: S1 Data — (ZIP) [file pcbi.1007127.s007.zip › IndiMeSH_Suite/indimesh-master/analysis/preSimulationAnalysis_FBAIBM.m]

function [] = preSimulationAnalysis_FBAIBM( handles )
%PRESIMULATIONANALYSIS Summary of this function goes here
%   Detailed explanation goes here


%%% Physical analysis


%%% Chemical analysis


%%% Biological analysis
for ns=1:handles.bio.nspecies
    bac=handles.bio.species{1};
    [ T ] = metNetworkAnalysis_FBAIBM( bac,substrateNames );
    filename=[handles.paths.outputPath handles.adm.sep bac.genus '_' bac.name '_' bac.metabolicNetwork '_MetabolicAnalysis.txt'];
    writetable(T,filename)
end


end
