# Supplementary material for: Modeling metabolic networks of individual bacterial agents in heterogeneous and dynamic soil habitats (IndiMeSH)
Source: PLoS Comput Biol. 2019 Jun 19;15(6):e1007127. doi: 10.1371/journal.pcbi.1007127 (PMC6583959; doi:10.1371/journal.pcbi.1007127)
Supplement: S1 Data — (ZIP) [file pcbi.1007127.s007.zip › IndiMeSH_Suite/indimesh-master/bio/metabolism/allocateSolverParams_FBAIBM.m]

function [model] = allocateSolverParams_FBAIBM(model,solverName)

% Process arguments etc
[nmets,nreac]=size(model.S);

% General solver parameters (load from separate file in future?)
printLevel=0;
feasTol=10^-9;
optTol=10^-9;

switch solverName
    case 'glpk'
 % Create the parameters structure
        param=struct();
        param.msglev = 0;
        param.tolbnd = feasTol;
        param.toldj = optTol;
        
        % Create the LP structure. Only ub and lb needs updating here
        LPproblem=struct;
        LPproblem.c=model.c;
        LPproblem.A=full(model.S);
        LPproblem.b=zeros(nmets,1);
        LPproblem.lb=model.lb;
        LPproblem.ub=model.ub;        
        LPproblem.ctype(1:nmets,1) = 'S';
        LPproblem.vartype(1:nreac,1) = 'C';
        LPproblem.sense=-1;

        % Add the parameters and LP problem to the solver struct
        model.solver=struct;
        model.solver.LPproblem=LPproblem;
        model.solver.param=param;
        model.solver.solverName=solverName;
    case {'gurobi5','gurobi6','gurobi'}
        % Create the parameters structure
        param=struct();
        param.OutputFlag = 0;
        param.DisplayInterval = 1;
        param.FeasibilityTol = feasTol;
        param.OptimalityTol = optTol;
        
        % Create the LP structure. Only ub and lb needs updating here
        LPproblem=struct;
        LPproblem.osense='max';
        LPproblem.csense(1:nmets,1) = '=';
        LPproblem.b=zeros(nmets,1);
        LPproblem.A=sparse(model.S);
        LPproblem.c=zeros(nreac,1);
        LPproblem.lb=model.lb;
        LPproblem.ub=model.ub;
        LPproblem.modelsense='max';
        LPproblem.rhs=zeros(nmets,1);
        LPproblem.obj=model.c;
        LPproblem.sense(1:nmets,1) = '=';
        
        % Add the parameters and LP problem to the solver struct
        model.solver=struct;
        model.solver.LPproblem=LPproblem;
        model.solver.param=param;
        model.solver.solverName=solverName;
    case 'cplex'
        %%
        %By default use the complex ILOG-CPLEX interface as it seems to be faster
        %IBM(R) ILOG(R) CPLEX(R) Interactive Optimizer 12.5.1.0
        
        % Initialize the CPLEX object
        try
            LPproblem = Cplex('fba');
        catch ME
            error('CPLEX not installed or licence server not up')
        end
        
        LPproblem.Model.name='fba';
        LPproblem.Model.sense = 'minimize';
        LPproblem.Model.obj   =  -1*model.c;
        LPproblem.Model.lb    = model.lb;
        LPproblem.Model.ub    = model.ub;
        LPproblem.Model.A     = full(model.S);
        LPproblem.Model.lhs   = zeros(nmets,1);
        LPproblem.Model.rhs   = zeros(nmets,1);
        
        LPproblem.Param.simplex.tolerances.feasibility.Cur=feasTol;
        LPproblem.Param.simplex.tolerances.optimality.Cur=optTol;
        LPproblem.Param.lpmethod.Cur=0;
        LPproblem.DisplayFunc=[];
        
        model.solver.LPproblem=LPproblem;
        model.solver.solverName=solverName;
    otherwise
        error(['Unknown solver: ' solver]);
end
