# Supplementary material for: Modeling metabolic networks of individual bacterial agents in heterogeneous and dynamic soil habitats (IndiMeSH)
Source: PLoS Comput Biol. 2019 Jun 19;15(6):e1007127. doi: 10.1371/journal.pcbi.1007127 (PMC6583959; doi:10.1371/journal.pcbi.1007127)
Supplement: S1 Data — (ZIP) [file pcbi.1007127.s007.zip › IndiMeSH_Suite/indimesh-master/bio/metabolism/calculateMolPerBacMass_FBAIBM.m]

function [ mol_perbacmass ] = calculateMolPerBacMass_FBAIBM( bacmass_pernode_substrate,Cmat,volElements,nsubstrates,dt )
% Calculates the amount of substrate (uptake flux limitation) per bacterial
% biomass and timestep
%
%
%INPUT
% bacmass_pernode_substrate     bacterial mass per node depending on their
%                               location and substrate consumption [kg]
% Cmat                          Concentration matrix of substrates [mM]
% volElements                   Volume of each node [m^3]
% nsubstrates                   Number of substrates
% dt                            Time step [s]
%
%OPTIONAL INPUT
% []                            No optional input required  
%                
%OUTPUTS
% mol_perbacmass                available substrate within that timestep (in mmol/gDW/h)
%
% Benedict Borer 10/2016
% BB, 10/2016, Created file

%Calculate how much substrate is available per mass at each node

mol_perbacmass=(Cmat.*repmat(volElements,1,nsubstrates))./bacmass_pernode_substrate;
mol_perbacmass(isinf(mol_perbacmass))=0;
mol_perbacmass(isnan(mol_perbacmass))=0; % [mol/kgDW]
mol_perbacmass(mol_perbacmass<0)=0; %[mol/kg = mmol/gDW]
mol_perbacmass=mol_perbacmass*3600/dt; %recalculate since this amount is available in one time step
end
