# Supplementary material for: Modeling metabolic networks of individual bacterial agents in heterogeneous and dynamic soil habitats (IndiMeSH)
Source: PLoS Comput Biol. 2019 Jun 19;15(6):e1007127. doi: 10.1371/journal.pcbi.1007127 (PMC6583959; doi:10.1371/journal.pcbi.1007127)
Supplement: S1 Data — (ZIP) [file pcbi.1007127.s007.zip › IndiMeSH_Suite/indimesh-master/bio/metabolism/calculateNetworkGrowthFBA_FBAIBM.m]

function [ grate_model, substrate_consumption ] = calculateNetworkGrowthFBA_FBAIBM( bac, mol_perbacmass, substrateBacMass,concentration, npts, nsubstrates, paralell )
% Calculate growth rate and metabolic flux distribution for all nodes
% within the network using FBA
%
%
%INPUT
% bac                       bacterial model struct
% mol_perbacmass            available substrate per bacterial mass [mmol/gDW/h]
% substrateBacMass          bacterial mass at this node
% npts                      total number of network nodes
% nsubstrates               total number of substrates
%
%OPTIONAL INPUT
% []                No optional input required
%
%OUTPUTS
% grate_model               growth rate at each node of the network [1/s]
% substrate_consumption     substrate consumption at each node [mmol/gDW/h]
%
%
%
% Benedict Borer 08/2017
% BB, 08/2017, Created file
% BB, 01/2018, Added paralellisation of growth calculation
% BB, 02/2018, Preallocate parameters to reduce overhead in parfor

% Constrain uptake per hour depending on maximum uptake of cells
maxMat=repmat(bac.metabolism.qmax',npts,1);
mol_perbacmass(mol_perbacmass>maxMat)=maxMat(mol_perbacmass>maxMat);

% Calculate growth rate and consumption per gram dry weight for each node in the network
% growth rate units 1/s
% consumption units mmol/gDW/h
grate_model=zeros(npts,1);
substrate_consumption=zeros(npts,nsubstrates);


% Parfor depending on the paralellisation option
if strncmpi(paralell,'Growth',3)
    % Assign to new variables in order to reduce overhead during parfor
    metModel=bac.metabolism.met;
    qmax=bac.metabolism.qmax;
    qreact=bac.metabolism.qreaction;
    mumax=bac.metabolism.mumax;
    biomassFunc=bac.metabolism.biomassFunc;
    
    parfor i=1:npts
        if sum(substrateBacMass(i,:))~=0
            [ grate_model(i), substrate_consumption(i,:)] = solveFBANode_FBAIBM( metModel, qmax, qreact,...
                1000, mol_perbacmass(i,:),mumax, biomassFunc, concentration(i,:) );
        else
            grate_model(i)=-0.1*mumax;
            substrate_consumption(i,:)=zeros(1,nsubstrates);
        end
    end
else
    for i=1:npts
        if sum(substrateBacMass(i,:))~=0
            [ grate_model(i), substrate_consumption(i,:)] = solveFBANode_FBAIBM( bac.metabolism.met, bac.metabolism.qmax, bac.metabolism.qreaction,...
                1000, mol_perbacmass(i,:),bac.metabolism.mumax, bac.metabolism.biomassFunc, concentration(i,:) );
        else
            grate_model(i)=-0.1*bac.metabolism.mumax;
            substrate_consumption(i,:)=0;
        end
    end
end


end
