# Supplementary material for: Modeling metabolic networks of individual bacterial agents in heterogeneous and dynamic soil habitats (IndiMeSH)
Source: PLoS Comput Biol. 2019 Jun 19;15(6):e1007127. doi: 10.1371/journal.pcbi.1007127 (PMC6583959; doi:10.1371/journal.pcbi.1007127)
Supplement: S1 Data — (ZIP) [file pcbi.1007127.s007.zip › IndiMeSH_Suite/indimesh-master/bio/metabolism/calculateNetworkGrowthMonod_FBAIBM.m]

function [ grate_model, substrate_consumption ] = calculateNetworkGrowthMonod_FBAIBM( bac, mol_perbacmass, substrateBacMass, conc, npts, nsubstrates, dt )
% Calculate growth rate and metabolic flux distribution for all nodes
% within the network using TFA
%
%
%INPUT
% bac                       bacterial model struct
% mol_perbacmass            available substrate per bacterial mass [mmol/gDW/h]
% substrateBacMass          bacterial mass at this node [kg]
% conc                      substrate concentration at each node [mM]
% npts                      total number of network nodes
% nsubstrates               total number of substrates
% dt                        time step [s]
%
%OPTIONAL INPUT
% []                No optional input required  
%                
%OUTPUTS
% grate_model               growth rate at each node of the network [1/s]
% substrate_consumption     substrate consumption at each node [mmol/gDW/h]
%
%
%
% Benedict Borer 08/2017
% BB, 08/2017, Created file
% BB, 08/2018, Added metabolite production

% Calculate monod growth
Klim=repmat(bac.metabolism.Klim',npts,1);
Kinh=repmat(bac.metabolism.Kinh',npts,1);
stoich=repmat(bac.metabolism.stoich',npts,1);


MLimMat=conc./(Klim+conc);
MInhMat=Kinh./(Kinh+conc);
MLimMat(isnan(MLimMat))=1;
MInhMat(isnan(MInhMat))=1;

MLim=min(MLimMat,[],2);
MInh=min(MInhMat,[],2);

grateMonod=repmat(bac.metabolism.mumax,npts,1).*min(MLim,MInh);


% Calculate possible growth
mol_perbacmass=mol_perbacmass./3600*dt; %[mol/kg] in carbon equivalentsc
carbonEquiv=mol_perbacmass./stoich;

consumption=substrateBacMass.*carbonEquiv; %[mol] 
consumption(consumption<=0)=NaN;
limiting=nanmin(consumption,[],2);
grateLimited=(limiting./dt./substrateBacMass(:,1)).*bac.metabolism.yield; %[s^-1]
grateLimited(isnan(grateLimited))=0;
grateLimited((grateLimited<=0))=0;% growth in s^-1

grate_model=min(grateMonod,grateLimited)-0.1*bac.metabolism.mumax;
substrate_consumption=-1*repmat((grate_model+0.1*bac.metabolism.mumax)./bac.metabolism.yield,1,nsubstrates).*repmat(bac.metabolism.stoich',npts,1).*3600; % mmol/gDW/h
% substrate_consumption=repmat(grate_model./bac.metabolism.yield,1,nsubstrates).*repmat(bac.metabolism.stoich',npts,1).*3600; % mmol/gDW/h
substrate_consumption(grate_model<0,:)=0;
% substrate_consumption(substrate_consumption>0)=0;

end
