# Supplementary material for: Modeling metabolic networks of individual bacterial agents in heterogeneous and dynamic soil habitats (IndiMeSH)
Source: PLoS Comput Biol. 2019 Jun 19;15(6):e1007127. doi: 10.1371/journal.pcbi.1007127 (PMC6583959; doi:10.1371/journal.pcbi.1007127)
Supplement: S1 Data — (ZIP) [file pcbi.1007127.s007.zip › IndiMeSH_Suite/indimesh-master/bio/metabolism/calculateNetworkGrowthTFA_FBAIBM.m]

function [ grate_model, substrate_consumption ] = calculateNetworkGrowthTFA_FBAIBM( bac, mol_perbacmass, substrateBacMass, concentration, npts, nsubstrates )
% Calculate growth rate and metabolic flux distribution for all nodes
% within the network using TFA
%
%
%INPUT
% bac                       bacterial model struct
% mol_perbacmass            available substrate per bacterial mass [mmol/gDW/h]
% substrateBacMass          bacterial mass at this node
% concentration             substrate concentration at each node
% npts                      total number of network nodes
% nsubstrates               total number of substrates
%
%OPTIONAL INPUT
% []                No optional input required  
%                
%OUTPUTS
% grate_model               growth rate at each node of the network [1/s]
% substrate_consumption     substrate consumption at each node [mmol/gDW/h]
%
%
%
% Benedict Borer 08/2017
% BB, 08/2017, Created file

% Constrain uptake per hour depending on maximum uptake of cells
maxMat=repmat(bac.metabolism.qmax',npts,1);
mol_perbacmass(mol_perbacmass>maxMat)=maxMat(mol_perbacmass>maxMat);

% Calculate growth rate and consumption per gram dry weight for each node in the network
% growth rate units 1/s
% consumption units mmol/gDW/h
grate_model=zeros(npts,1);
substrate_consumption=zeros(npts,nsubstrates);


for i=1:npts
    if sum(substrateBacMass(i,:))~=0
                [ grate_model(i), substrate_consumption(i,:)] = solveTFBANode_FBAIBM( bac.metabolism.met,bac.metabolism.qmax, bac.metabolism.qreaction,...
                    1000, mol_perbacmass(i,:),bac.metabolism.mumax, bac.metabolism.biomassFunc,bac.metabolism.LCmetabolite, concentration(i,:));
    else
        grate_model(i)=-0.1*bac.metabolism.mumax;
        substrate_consumption(i,:)=0;
    end
end

end
