# Supplementary material for: Modeling metabolic networks of individual bacterial agents in heterogeneous and dynamic soil habitats (IndiMeSH)
Source: PLoS Comput Biol. 2019 Jun 19;15(6):e1007127. doi: 10.1371/journal.pcbi.1007127 (PMC6583959; doi:10.1371/journal.pcbi.1007127)
Supplement: S1 Data — (ZIP) [file pcbi.1007127.s007.zip › IndiMeSH_Suite/indimesh-master/bio/metabolism/distributeBacterialMassSubstrate_FBAIBM.m]

function [ bacmass_pernode_substrate, bacmass_pernode] = distributeBacterialMassSubstrate_FBAIBM( bac, npts, nsubstrates )
% Distribute bacterial mass onto the nodes depending on substrate uptake
% (adds the mass if the species uptakes that nutrient)
%
%
%INPUT
% bac                           Specie struct
% npts                          Number of nodes
% nsubstrates                   Number of substrates
%
%OPTIONAL INPUT
% []                            No optional input required
%
%OUTPUTS
% bacmass_pernode_substrate     bacterial mass depending on location within
%                               channel and substrate consumption ability
% totalBacMass                  total bacterial mass at each node
%                               irrespective of their ability to consume a substrate
%
% Benedict Borer 10/2016
% BB, 10/2016, Created file
% BB, 05/2017, Removed interpolation between nodes

bacmass_pernode_substrate=zeros(npts,nsubstrates);
[ bacmass_pernode ] = distributeMassOntoGrid_FBAIBM(bac.pos,bac.m,npts );
%totalBacMass=sum(bacmass_pernode,1);

if strcmp(bac.metabolism.type,'Monod')
    id=find(bac.metabolism.stoich);
elseif strcmp(bac.metabolism.type,'FBA')
    id=find(bac.metabolism.qmax>0);
elseif strcmp(bac.metabolism.type,'TFA')
    id=find(bac.metabolism.qmax>0);
end

bacmass_pernode_substrate(:,id)=repmat(bacmass_pernode,1,length(find(id)));

end
