# Supplementary material for: Modeling metabolic networks of individual bacterial agents in heterogeneous and dynamic soil habitats (IndiMeSH)
Source: PLoS Comput Biol. 2019 Jun 19;15(6):e1007127. doi: 10.1371/journal.pcbi.1007127 (PMC6583959; doi:10.1371/journal.pcbi.1007127)
Supplement: S1 Data — (ZIP) [file pcbi.1007127.s007.zip › IndiMeSH_Suite/indimesh-master/bio/metabolism/distributeCellsOntoGrid_FBAIBM.m]

function [ cells_pernode ] = distributeCellsOntoGrid_FBAIBM(bac,npts )
% Allocates the bacterial cells of a species to each individual node,
% summing up the values
%
%
%INPUT
% bac               bacterial model struct
% npts              total number of network nodes
% 
%
%OPTIONAL INPUT
% []                No optional input required  
%                
%OUTPUTS
% cells_pernode     total number of cellsat each node [kg]                
%
%
%
% Benedict Borer 08/2017
% BB, 08/2017, Created file
   cells_pernode = accumarray(bac.pos,ones(length(bac.pos),1),[npts 1]); %[#]
end
