# Supplementary material for: Modeling metabolic networks of individual bacterial agents in heterogeneous and dynamic soil habitats (IndiMeSH)
Source: PLoS Comput Biol. 2019 Jun 19;15(6):e1007127. doi: 10.1371/journal.pcbi.1007127 (PMC6583959; doi:10.1371/journal.pcbi.1007127)
Supplement: S1 Data — (ZIP) [file pcbi.1007127.s007.zip › IndiMeSH_Suite/indimesh-master/bio/metabolism/distributeMassOntoGrid_FBAIBM.m]

function [ bacmass_pernode ] = distributeMassOntoGrid_FBAIBM(pos,mass,npts )
% Allocates the bacterial mass of a species to each individual node,
% summing up the values
%
%
%INPUT
% pos               position of mass
% mass              mass to allocate
% npts              total number of network nodes
% 
%
%OPTIONAL INPUT
% []                No optional input required  
%                
%OUTPUTS
% bacmass_pernode   total bacterial mass at each node [kg]                
%
%
%
% Benedict Borer 08/2017
% BB, 08/2017, Created file

bacmass_pernode = accumarray(pos,mass,[npts 1]); %[kg]
end
