# Supplementary material for: Modeling metabolic networks of individual bacterial agents in heterogeneous and dynamic soil habitats (IndiMeSH)
Source: PLoS Comput Biol. 2019 Jun 19;15(6):e1007127. doi: 10.1371/journal.pcbi.1007127 (PMC6583959; doi:10.1371/journal.pcbi.1007127)
Supplement: S1 Data — (ZIP) [file pcbi.1007127.s007.zip › IndiMeSH_Suite/indimesh-master/bio/metabolism/optimizeMetabolicModel_FBAIBM.m]

function [growth,fluxes] = optimizeMetabolicModel_FBAIBM(model)
%optimizeCbModel Solve a flux balance analysis problem
%
% Solves LP problems of the form: max/min c'*v
%                                 subject to S*v = b         : y
%                                            lb <= v <= ub   : w
%
%INPUT
% model (the following fields are required - others can be supplied)
%   S            Stoichiometric matrix
%   b            Right hand side = dx/dt
%   c            Objective coefficients
%   lb           Lower bounds
%   ub           Upper bounds
%

%OUTPUT
% FBAsolution
%   f         Objective value
%   x         Primal
%   y         Dual
%   w         Reduced costs
%   s         Slacks
%   stat      Solver status in standardized form
%              1   Optimal solution
%              2   Unbounded solution
%              0   Infeasible
%             -1  No solution reported (timelimit, numerical problem etc)
%   origStat  Original status returned by the specific solver

[nmets,nreac]=size(model.S);

switch model.solver.solverName
    case 'glpk'
%         clear glpkcc
        LPproblem=model.solver.LPproblem;
        
        [xopt, fmin, status, extra] = glpk (LPproblem.c, LPproblem.A, LPproblem.b, model.lb, model.ub,...
            LPproblem.ctype, LPproblem.vartype,LPproblem.sense, model.solver.param);
%         [xopt, fmin, status, extra] = glpkcc(LPproblem.c,LPproblem.A,LPproblem.b, model.lb, model.ub,...
%             LPproblem.ctype, LPproblem.vartype, LPproblem.sense, model.solver.param);      
if (status == 180 || status == 5)
            % Optimal result found
            fluxes=xopt;
            growth=fmin;
        else
            % No solution found
            fluxes=zeros(nreac,1);
            growth=0;
end
        
        
        
    case 'gurobi'
        %Change the lb and ub and solve with gurobi
        model.solver.LPproblem.lb=model.lb;
        model.solver.LPproblem.ub=model.ub;
        resultgurobi = gurobi(model.solver.LPproblem,model.solver.param);

        if strcmp(resultgurobi.status,'OPTIMAL')
            % Optimal result found
            fluxes=resultgurobi.x;
            growth=resultgurobi.objval;
        else
            % No solution found
            fluxes=zeros(nreac,1);
            growth=0;
        end        
    case 'cplex'
        LPproblem=model.solver.LPproblem;
        LPproblem.Model.lb=model.lb;
        LPproblem.Model.ub=model.ub;
        LPproblem.solve();

        if LPproblem.Solution.status==1
            % Optimal result found
            fluxes=LPproblem.Solution.x;
            growth=-1*LPproblem.Solution.objval;
        else
            % No solution found
            fluxes=zeros(nreac,1);
            growth=0;
        end        
end

end
