# Supplementary material for: Modeling metabolic networks of individual bacterial agents in heterogeneous and dynamic soil habitats (IndiMeSH)
Source: PLoS Comput Biol. 2019 Jun 19;15(6):e1007127. doi: 10.1371/journal.pcbi.1007127 (PMC6583959; doi:10.1371/journal.pcbi.1007127)
Supplement: S1 Data — (ZIP) [file pcbi.1007127.s007.zip › IndiMeSH_Suite/indimesh-master/bio/metabolism/solveFBANode_FBAIBM.m]

function [ grate, consumption, fluxes, model ] = solveFBANode_FBAIBM( model,maximumUptake, uptakeID, ub, lb,mumax, biomassFunc, concentration )
% Calculates bacterial growth at one node using flux balance analysis
%
%
%INPUT
% model             COBRA Model  
% maximumUptake     maximum uptake rate of metabolite
% uptakeID          reaction ID of exchange reactions
% ub                upper bounds (positive value!)
% lb                lower bound
% mumax             max growth rate
% biomassFunc       reaction ID of biomass function
%
%OPTIONAL INPUT
% []                No optional input required  
%                
%OUTPUTS
% grate             calculated growth rate [1/s]                
% consumption       calculated consumption [mmol/gDW/h]
% fluxes            fluxes of all reactions
%
%
%
% Benedict Borer 10/2016
% BB, 10/2016, Created file
% BB, 02/2018, Changed to direct interfacing with the solvers

consumption=zeros(size(maximumUptake));


ID=maximumUptake~=0;
lb=lb(ID);

uptakeID=uptakeID(ID);
conc=concentration(ID);

% Michaelis menten uptake: Comets 2014, Feng 2012
lb=lb.*(conc./(conc+repmat(0.01,1,length(lb))));
model.lb(uptakeID)=-lb;
model.ub(uptakeID)=ub;


[growthRate,solverFluxes]=optimizeMetabolicModel_FBAIBM(model);
% If too little substrate to maintain cell
if growthRate==0
    consumption(ID)=0;
    grate=-0.1*mumax;
    fluxes=solverFluxes;
else
    consumption(ID)=solverFluxes(uptakeID)';
    grate=solverFluxes(biomassFunc)./3600; % per second
    fluxes=solverFluxes;
end


% sol=optimizeCbModel(model);
% % If too little substrate to maintain cell
% if isempty(sol.x)
%     consumption(ID)=0;
%     grate=-0.1*mumax;
%     fluxes=zeros(length(model.ub),1);
% else
%     consumption(ID)=sol.x(uptakeID)';
%     grate=sol.x(biomassFunc)./3600; % per second
%     fluxes=sol.x;
% end


end
