# Supplementary material for: Modeling metabolic networks of individual bacterial agents in heterogeneous and dynamic soil habitats (IndiMeSH)
Source: PLoS Comput Biol. 2019 Jun 19;15(6):e1007127. doi: 10.1371/journal.pcbi.1007127 (PMC6583959; doi:10.1371/journal.pcbi.1007127)
Supplement: S1 Data — (ZIP) [file pcbi.1007127.s007.zip › IndiMeSH_Suite/indimesh-master/bio/metabolism/solveTFBANode_FBAIBM.m]

function [ grate, consumption, fluxes, model, sol ] = solveTFBANode_FBAIBM( model, maximumUptake, uptakeID, ub, lb,mumax, biomassFunc,TFBAconcID,concentration )
% Calculates bacterial growth using a thermodynamic flux balance analysis.
%
%
%INPUT
% model             COBRA Model                 
% uptakeID          reaction ID of exchange reactions
% ub                upper bounds (positive value!)
% lb                lower bound
% mumax             max growth rate
% biomassFunc       reaction ID of biomass function
% concentration     concentration of each substrate
%
%OPTIONAL INPUT
% []                No optional input required  
%                
%OUTPUTS
% grate             calculated growth rate [1/s]                
% consumption       calculated consumption [mmol/gDW/h]
% fluxes            fluxes of all reactions
%
%
%
% Benedict Borer 10/2016
% BB, 10/2016, Created file

consumption=zeros(size(maximumUptake));

ID=maximumUptake~=0;
lb=lb(ID);
uptakeID=uptakeID(ID);

model.var_lb(uptakeID)=-lb;
model.var_ub(uptakeID)=ub;

% convert to mol/L
concTFBA=log(concentration/1000);
model.var_lb(TFBAconcID)=concTFBA;
model.var_ub(TFBAconcID)=concTFBA;

sol=solveTFBAmodel(model);

% If too little substrate to maintain cell
if isempty(sol.x)
    consumptionFBA=0;
    grate=-0.1*mumax;
    fluxes=zeros(length(model.ub),1);
else
    consumptionFBA=sol.x(uptakeID)';
    grate=sol.x(biomassFunc)./3600; % per second
    fluxes=sol.x;
    
end

consumption(ID)=consumptionFBA;

end
