# Supplementary material for: Modeling metabolic networks of individual bacterial agents in heterogeneous and dynamic soil habitats (IndiMeSH)
Source: PLoS Comput Biol. 2019 Jun 19;15(6):e1007127. doi: 10.1371/journal.pcbi.1007127 (PMC6583959; doi:10.1371/journal.pcbi.1007127)
Supplement: S1 Data — (ZIP) [file pcbi.1007127.s007.zip › IndiMeSH_Suite/indimesh-master/bio/motility/bacterialMotility_FBAIBM.m]

function [ handles ] = bacterialMotility_FBAIBM( handles )
% Calculates bacterial motility
%
%
%INPUT
% handles       FBA-IB model struct
%
%OPTIONAL INPUT
% []            No optional input required
%
%OUTPUTS
% handles       FBA-IB model struct
%
% Benedict Borer 10/2016
% BB, 10/2016, Created file

for sn=1:handles.bio.nspecies
    bac=handles.bio.species{sn};
    if handles.geom.nodeDimension==1
        [ bac,p_logical ] = calculateTumbling_FBAIBM( bac,handles.temp.dt );
        [ bac ] = tumbleInNode_FBAIBM( bac,p_logical,handles );
        [ bac ] = tumbleInChannel_FBAIBM( bac,p_logical );
        [ bac ] = runInChannel_FBAIBM( bac,handles );
        [ bac ] = detachBacteria_FBAIBM( bac,handles );

    elseif handles.geom.nodeDimension==2 %HAVE TO CHANGE
        error('Not yet implemented!')
    end
    handles.bio.species{sn}=bac;
end


end
