# Supplementary material for: Modeling metabolic networks of individual bacterial agents in heterogeneous and dynamic soil habitats (IndiMeSH)
Source: PLoS Comput Biol. 2019 Jun 19;15(6):e1007127. doi: 10.1371/journal.pcbi.1007127 (PMC6583959; doi:10.1371/journal.pcbi.1007127)
Supplement: S1 Data — (ZIP) [file pcbi.1007127.s007.zip › IndiMeSH_Suite/indimesh-master/bio/motility/calculateBacterialVelocity_FBAIBM.m]

function [ velocity ] = calculateBacterialVelocity_FBAIBM( wft, v0 )
% Calculate bacterial velocity based on water film thickness and swimming
% velocity in absence of restrictive forces
%
%INPUT
% wft           water film thickness
% v0            bacterial swimming velocity in absence of restrictive
%               forces
%
%OPTIONAL INPUT
% []            No optional input required
%
%OUTPUTS
% velocity      scaled bacterial velocity
%
% Benedict Borer 06/2017
% BB, 06/2017, Created file

%%%%%%%%%%%%%%%%%%%%%%%%%%%%%%%%%%%%%%%%%%%%%%%%%%%%%%%%%%%%%%%%%%%%%%%

d=1E-6; % Cell diameter
ratio=d./wft;
lambdaP=1./(1-(9./16.*ratio)+1./8.*(ratio.^3));
lambdaN=1+(9./8.*ratio)+(9./8.*ratio).^2;
lambda=sqrt(lambdaP.^2+lambdaN.^2);

velocity=v0./lambda;
velocity(wft<d)=0;

end
