# Supplementary material for: Modeling metabolic networks of individual bacterial agents in heterogeneous and dynamic soil habitats (IndiMeSH)
Source: PLoS Comput Biol. 2019 Jun 19;15(6):e1007127. doi: 10.1371/journal.pcbi.1007127 (PMC6583959; doi:10.1371/journal.pcbi.1007127)
Supplement: S1 Data — (ZIP) [file pcbi.1007127.s007.zip › IndiMeSH_Suite/indimesh-master/bio/motility/calculateDistance_FBAIBM.m]

function [ dist ] = calculateDistance_FBAIBM( bacX,bacY,bacZ,posX,posY,posZ )
% Calculate new direction if bacterial cell tumbles at a node
%
%
%INPUT
% bacX          X coordinates of bacterial cells
% bacY          Y coordinates of bacterial cells
% bacZ          Z coordinates of bacterial cells
% posX          X coordinates of associated nodes
% posY          Y coordinates of associated nodes
% posZ          Z coordinates of associated nodes
%
%OPTIONAL INPUT
% []            No optional input required
%
%OUTPUTS
% dist          distance between cell and node
%
% Benedict Borer 09/2017
% BB, 09/2017, Created file

diffX=bacX-posX;
diffY=bacY-posY;
diffZ=bacZ-posZ;

dist=sqrt(diffX.*diffX+diffY.*diffY+diffZ.*diffZ);


end
