# Supplementary material for: Modeling metabolic networks of individual bacterial agents in heterogeneous and dynamic soil habitats (IndiMeSH)
Source: PLoS Comput Biol. 2019 Jun 19;15(6):e1007127. doi: 10.1371/journal.pcbi.1007127 (PMC6583959; doi:10.1371/journal.pcbi.1007127)
Supplement: S1 Data — (ZIP) [file pcbi.1007127.s007.zip › IndiMeSH_Suite/indimesh-master/bio/motility/calculateTumblingProbability_FBAIBM.m]

function [ p_tumble ] = calculateTumblingProbability_FBAIBM( bac,dt )
% Calculates tumbling probability including chemotactic behaviour
%
%
%INPUT
% bac           species struct
% dt            time step in seconds
%
%OPTIONAL INPUT
% []            No optional input required
%
%OUTPUTS
% p_tumble      tumbling probability
%
% Benedict Borer 10/2016
% BB, 10/2016, Created file


%Calculate tumbling mode
p_tumble=bac.motility.p0.*exp(-bac.motility.chi./(2*bac.motility.v.*bac.metabolism.mumax).*((bac.muPercentage-bac.muOld)./(bac.motility.v.*dt)));
p_tumble(p_tumble>bac.motility.p0)=bac.motility.p0;
end
