# Supplementary material for: Modeling metabolic networks of individual bacterial agents in heterogeneous and dynamic soil habitats (IndiMeSH)
Source: PLoS Comput Biol. 2019 Jun 19;15(6):e1007127. doi: 10.1371/journal.pcbi.1007127 (PMC6583959; doi:10.1371/journal.pcbi.1007127)
Supplement: S1 Data — (ZIP) [file pcbi.1007127.s007.zip › IndiMeSH_Suite/indimesh-master/bio/motility/calculateTumbling_FBAIBM.m]

function [ bac,p_logical ] = calculateTumbling_FBAIBM( bac,dt )
% Calculate if a bacterial cell tumbles and set the tumbling identifier to
% the appropriate value (0 = not tumbling, 1 = tumbling in channel, 2 = forced to tumble at a node)
%
%
%INPUT
% bac           species struct
% dt            time step in seconds
%
%OPTIONAL INPUT
% []            No optional input required
%
%OUTPUTS
% bac           species struct
% p_logical     vector with ID if bacterial cell tumbles
%
% Benedict Borer 10/2016
% BB, 10/2016, Created file
% BB, 08/2017, Forced bacteria that are stuck to tumble, this enables
%              bacteria that entered a desaturated pore to get loose again

% Calculate tumbling probability based on chemotaxis
[ p_tumble ] = calculateTumblingProbability_FBAIBM( bac,dt );

%Set p_logical to 1 if tumbling
p_logical=binornd(1,p_tumble);

%Set p_logical to 2 if they are forced to tumble at junction
p_logical(bac.tumble==1)=2;
bac.tumble(:)=0;
end
