# Supplementary material for: Modeling metabolic networks of individual bacterial agents in heterogeneous and dynamic soil habitats (IndiMeSH)
Source: PLoS Comput Biol. 2019 Jun 19;15(6):e1007127. doi: 10.1371/journal.pcbi.1007127 (PMC6583959; doi:10.1371/journal.pcbi.1007127)
Supplement: S1 Data — (ZIP) [file pcbi.1007127.s007.zip › IndiMeSH_Suite/indimesh-master/bio/motility/detachBacteria_FBAIBM.m]

function [ bac ] = detachBacteria_FBAIBM( bac,handles )
% Calculate new direction if bacterial cell tumbles at a node
%
%
%INPUT
% bac           species struct
% handles       main FBA-IBM struct
%
%OPTIONAL INPUT
% []            No optional input required
%
%OUTPUTS
% bac           species struct
%
% Benedict Borer 10/2017
% BB, 10/2017, Created file


% Find bacterial cells that are stuck (i.e. velocity = 0)
stuckCells=find(bac.motility.v==0);

% For any stuck cells, calculate if they detach (detachment chance is 50%).
% Subsequently, put their position to the last node and force to tumble
% (they can end up stuck again...)
if any(stuckCells)  
    detachedCells=binornd(1,ones(length(stuckCells),1).*0.5);
    detachedCells=find(detachedCells);
    bac.x(detachedCells)=handles.geom.pts.X(bac.pos(detachedCells));
    bac.y(detachedCells)=handles.geom.pts.Y(bac.pos(detachedCells));
    bac.z(detachedCells)=handles.geom.pts.Z(bac.pos(detachedCells));
    bac.tumble(detachedCells)=1;
end

end
