# Supplementary material for: Modeling metabolic networks of individual bacterial agents in heterogeneous and dynamic soil habitats (IndiMeSH)
Source: PLoS Comput Biol. 2019 Jun 19;15(6):e1007127. doi: 10.1371/journal.pcbi.1007127 (PMC6583959; doi:10.1371/journal.pcbi.1007127)
Supplement: S1 Data — (ZIP) [file pcbi.1007127.s007.zip › IndiMeSH_Suite/indimesh-master/bio/motility/getOppositeNode_FBAIBM.m]

function [ newPos ] = getOppositeNode_FBAIBM( bacteria, bacteriaCpos, connectedNodes, bacteriaPos )
% Obtain the new node ID of bacteria when crossing the half length of a
% channel
%
%
%INPUT
% bacteria          Bacterial ID vector
% bacteriaCpos      ID of bacterial connection nodes
% connectedNode     Matric containing the connected nodes of each cpos
% bacteriaPos       ID of bacterial node position

%
%OPTIONAL INPUT
% []                No optional input required
%
%OUTPUTS
% newPos            new node of bacterial cell
%
% Benedict Borer 09/2017
% BB, 09/2017, Created file


connectedPts=connectedNodes(bacteriaCpos(bacteria),:)';
originatedPts=bacteriaPos(bacteria)';
newPos=connectedPts(~(connectedPts==originatedPts));
end
