# Supplementary material for: Modeling metabolic networks of individual bacterial agents in heterogeneous and dynamic soil habitats (IndiMeSH)
Source: PLoS Comput Biol. 2019 Jun 19;15(6):e1007127. doi: 10.1371/journal.pcbi.1007127 (PMC6583959; doi:10.1371/journal.pcbi.1007127)
Supplement: S1 Data — (ZIP) [file pcbi.1007127.s007.zip › IndiMeSH_Suite/indimesh-master/bio/motility/runInChannel_FBAIBM.m]

function [ bac ] = runInChannel_FBAIBM( bac,handles )
% Calculate bacterial run inside an angular pore
%
%
%INPUT
% bac           species struct
% handles       main FBA-IBM struct
%
%OPTIONAL INPUT
% []            No optional input required
%
%OUTPUTS
% bac           species struct
%
% Benedict Borer 10/2016
% BB, 10/2016, Created file

% Calculate bacterial velocity in node
[ V ] = calculateBacterialVelocity_FBAIBM( handles.hydro.wft, bac.motility.v0 );
bac.motility.v=V(sub2ind(size(V), bac.cpos, bac.channel));

%%%%%%%%%%%%%%%%%%%%%%%%%%%%%%%%%%%%%%%%%%%%%%%%%%%%%%%%%%%%%%%%%%%%%%%
% let the bacteria walk
travellingDist=bac.motility.v.*handles.temp.dt;
xCovered=cos(bac.angleHorz).*travellingDist;
yCovered=sin(bac.angleHorz).*travellingDist;
zCovered=sin(bac.angleVert).*travellingDist;

bac.x=bac.x+xCovered;
bac.y=bac.y+yCovered;
bac.z=bac.z+zCovered;
bac.totalDist=bac.totalDist + travellingDist;
%%%%%%%%%%%%%%%%%%%%%%%%%%%%%%%%%%%%%%%%%%%%%%%%%%%%%%%%%%%%%%%%%%%%%%%
%Check if the bacteria has reached a junction
distFromPos=sqrt((bac.x-handles.geom.pts.X(bac.pos)).^2+(bac.y-handles.geom.pts.Y(bac.pos)).^2+(bac.z-handles.geom.pts.Z(bac.pos)).^2);
distFromCpos=sqrt((bac.x-handles.geom.links.X(bac.cpos)).^2+(bac.y-handles.geom.links.Y(bac.cpos)).^2+(bac.z-handles.geom.links.Z(bac.cpos)).^2);

bac.progress=distFromPos./handles.geom.links.length;

atJunction=distFromCpos>handles.geom.links.length/2;
atBoundary=distFromPos>handles.geom.links.length/2;

% If they arrived at a node (has to tumble, set X and Y to node coordinates)
if any(atJunction)
    atJunctionID=find(atJunction);
    bac.x(atJunctionID)=handles.geom.pts.X(bac.pos(atJunctionID));
    bac.y(atJunctionID)=handles.geom.pts.Y(bac.pos(atJunctionID));
    bac.z(atJunctionID)=handles.geom.pts.Z(bac.pos(atJunctionID));
    bac.tumble(atJunction==1)=1;
end

% if it has arrived at a boundary find new node which is closest
if any(atBoundary)
    boundaryBacteria=find(atBoundary);
    [ newPos ] = getOppositeNode_FBAIBM( boundaryBacteria, bac.cpos, handles.geom.links.connectedPts, bac.pos );

    % Change the positional ID of bacteria that keep moving
    bac.posOld(boundaryBacteria)=bac.pos(boundaryBacteria);
    bac.oppositePos(boundaryBacteria)=bac.pos(boundaryBacteria);
    bac.pos(boundaryBacteria)=newPos;
end

end
