# Supplementary material for: Modeling metabolic networks of individual bacterial agents in heterogeneous and dynamic soil habitats (IndiMeSH)
Source: PLoS Comput Biol. 2019 Jun 19;15(6):e1007127. doi: 10.1371/journal.pcbi.1007127 (PMC6583959; doi:10.1371/journal.pcbi.1007127)
Supplement: S1 Data — (ZIP) [file pcbi.1007127.s007.zip › IndiMeSH_Suite/indimesh-master/bio/motility/selectMobileChannels_FBAIBM.m]

function [ mobileNodes ] = selectMobileChannels_FBAIBM(connectedChannels,wft)
% Obtain the new node ID of bacteria when crossing the half length of a
% channel
%
%
%INPUT
% connectedChannels     matrix (size npts x maxDegree) with all connected
%                       channels for each node
% wft                   matrix (size nlinks x 2) with the water film
%                       thickness of each pore (upper and lower)

%
%OPTIONAL INPUT
% []                    No optional input required
%
%OUTPUTS
% mobileNodes           new node of bacterial cell
%
% Benedict Borer 10/2017
% BB, 10/2017, Created file


[npts,maxDegree]=size(connectedChannels);
connectedMobile=zeros(npts,maxDegree);

mobileChannels=sum(wft>2*10^-6,2)>0;

for kk=1:npts
    currentDegree=sum(connectedChannels(kk,:)>0);
    connectedMobile(kk,1:currentDegree)=mobileChannels(connectedChannels(kk,1:currentDegree));
end

mobileNodes=sum(connectedMobile,2)>0;


end
