# Supplementary material for: Modeling metabolic networks of individual bacterial agents in heterogeneous and dynamic soil habitats (IndiMeSH)
Source: PLoS Comput Biol. 2019 Jun 19;15(6):e1007127. doi: 10.1371/journal.pcbi.1007127 (PMC6583959; doi:10.1371/journal.pcbi.1007127)
Supplement: S1 Data — (ZIP) [file pcbi.1007127.s007.zip › IndiMeSH_Suite/indimesh-master/bio/motility/tumbleInChannel_FBAIBM.m]

function [ bac ] = tumbleInChannel_FBAIBM( bac,p_logical )
% Calculate tumbling between two nodes
%
%
%INPUT
% bac           species struct
% p_logical     vector with ID if bacterial cell tumbles
%
%OPTIONAL INPUT
% []            No optional input required
%
%OUTPUTS
% bac           species struct
%
% Benedict Borer 10/2016
% BB, 10/2016, Created file
% BB, 05/2017, Introduced angle reversion

%%%%%%%%%%%%%%%%%%%%%%%%%%%%%%%%%%%%%%%%%%%%%%%%%%%%%%%%%%%%%%%%%%%%%%%
%Check if the bacteria reverses in the channel

% Find bacteria tumbling in channel
id=find(p_logical==1);
numBac=length(id);

% For any cell tumbling in the channel there is a 50% chance that they
% revert direction
if numBac>0
    p_reverse=binornd(1,ones(numBac,1).*0.5);
    reversedID=id(p_reverse==1);
    bac.angleHorz(reversedID) = wrapTo2Pi(bac.angleHorz(reversedID)+pi);
    bac.angleVert(reversedID) = wrapTo2Pi(bac.angleVert(reversedID)+pi);
end

end
