# Supplementary material for: Modeling metabolic networks of individual bacterial agents in heterogeneous and dynamic soil habitats (IndiMeSH)
Source: PLoS Comput Biol. 2019 Jun 19;15(6):e1007127. doi: 10.1371/journal.pcbi.1007127 (PMC6583959; doi:10.1371/journal.pcbi.1007127)
Supplement: S1 Data — (ZIP) [file pcbi.1007127.s007.zip › IndiMeSH_Suite/indimesh-master/bio/motility/tumbleInNode_FBAIBM.m]

function [ bac ] = tumbleInNode_FBAIBM( bac,p_logical,handles )
% Calculate new direction if bacterial cell tumbles at a node
%
%
%INPUT
% bac           species struct
% p_logical     vector with ID if bacterial cell tumbles
% handles       main FBA-IBM struct
%
%OPTIONAL INPUT
% []            No optional input required
%
%OUTPUTS
% bac           species struct
%
% Benedict Borer 10/2016
% BB, 10/2016, Created file

%%%%%%%%%%%%%%%%%%%%%%%%%%%%%%%%%%%%%%%%%%%%%%%%%%%%%%%%%%%%%%%%%%%%%%%
% Tumble if probability resulted in >0

% Bacterial ID tumbling at a node
id=find(p_logical==2);
numBac=length(id);

if numBac>0    
    selected=ceil(handles.geom.pts.degree(bac.pos(id)).*rand(numBac,1));
    anglePrepHorz=handles.geom.pts.angleHorz(bac.pos(id),:);
    anglePrepVert=handles.geom.pts.angleVert(bac.pos(id),:);
    cposPrep=handles.geom.pts.connectedChannels(bac.pos(id),:);
     
    %Convert from x-y indexing to direct indexing
    convertedIndex= sub2ind(size(anglePrepHorz), (1:numBac)', selected);
    newAngleHorz=anglePrepHorz(convertedIndex);
    newAngleVert=anglePrepVert(convertedIndex);
    newCpos=cposPrep(convertedIndex);
    
    %Update the channel, position and x,y
    bac.angleHorz(id)=newAngleHorz;  
    bac.angleVert(id)=newAngleVert;
    bac.cposOld(id)=bac.cpos(id);
    bac.cpos(id)=newCpos;
    bac.channel(id)=binornd(ones(numBac,1),0.5)+1;
    bac.oppositePos(id) = getOppositeNode_FBAIBM( id, bac.cpos, handles.geom.links.connectedPts, bac.pos );
end

end
