# Supplementary material for: Modeling metabolic networks of individual bacterial agents in heterogeneous and dynamic soil habitats (IndiMeSH)
Source: PLoS Comput Biol. 2019 Jun 19;15(6):e1007127. doi: 10.1371/journal.pcbi.1007127 (PMC6583959; doi:10.1371/journal.pcbi.1007127)
Supplement: S1 Data — (ZIP) [file pcbi.1007127.s007.zip › IndiMeSH_Suite/indimesh-master/chem/diffuseSubstrate_FBAIBM.m]

function [ Cvector ] = diffuseSubstrate_FBAIBM( Cvector,laplacian )
% Diffuses the substrate using a forward in time, central in space FTCS
% scheme. Boundary conditions are set using ghost nodes
%
%
%INPUT
% Cvector           Vector containing concentrations
% laplacian         Laplacian matrix for diffusion
%
%OPTIONAL INPUT
% []            No optional input required  
%                
%OUTPUTS
% Cvector       Updated concentration vector
%
% Benedict Borer 10/2016
% BB, 10/2016, Created file

Cvector(Cvector<0)=0;
Cvector=laplacian\Cvector;
end
