# Supplementary material for: Modeling metabolic networks of individual bacterial agents in heterogeneous and dynamic soil habitats (IndiMeSH)
Source: PLoS Comput Biol. 2019 Jun 19;15(6):e1007127. doi: 10.1371/journal.pcbi.1007127 (PMC6583959; doi:10.1371/journal.pcbi.1007127)
Supplement: S1 Data — (ZIP) [file pcbi.1007127.s007.zip › IndiMeSH_Suite/indimesh-master/chem/getBoundary_FBAIBM.m]

function [ nodeID ] = getBoundary_FBAIBM( boundaryGroups,sourceID )
%[ nodeID ] = getSource_FBAIBM( handles,substrateID )
% Obtainthe node ID's of source nodes for a specific substrate
%
%
%INPUT
% boundaryGroups    cell with all nodes of one boundary
% sourceID          integer containing the boundary group
%
%OPTIONAL INPUT
% []                No optional input required  
%                
%OUTPUTS
% nodeID            vector with node ID's of source locations for the substrate  
%
%
%
% Benedict Borer 10/2016
% BB, 10/2016, Created file

if sourceID==0
    nodeID=[];
else
    nodeID=boundaryGroups{sourceID};
end


end
