# Supplementary material for: Modeling metabolic networks of individual bacterial agents in heterogeneous and dynamic soil habitats (IndiMeSH)
Source: PLoS Comput Biol. 2019 Jun 19;15(6):e1007127. doi: 10.1371/journal.pcbi.1007127 (PMC6583959; doi:10.1371/journal.pcbi.1007127)
Supplement: S1 Data — (ZIP) [file pcbi.1007127.s007.zip › IndiMeSH_Suite/indimesh-master/chem/setChemicalConcentrations_FBAIBM.m]

function [ Cmat ] = setChemicalConcentrations_FBAIBM( Cmat,nodes,concentration, substrate )
% Obtainthe node ID's of source nodes for a specific substrate
%
%
%INPUT
% handles           FBA-IB model struct      
% substrateID       ID of the substrate
%
%OPTIONAL INPUT
% []                No optional input required  
%                
%OUTPUTS
% nodeID            vector with node ID's of source locations for the substrate   

          

% Benedict Borer 10/2016
% BB, 10/2016, Created file


[numNodes,numSubs]=size(Cmat);


if substrate>numSubs
    display('Invalid substrate selected!');
end

if nodes==0 & length(concentration)==1
    % Set the concentration at all nodes (e.g. initial concentration)
    Cmat(:,substrate)=concentration;
elseif nodes==0 & length(concentration)==numNodes
    Cmat(:,substrate)=concentration;
elseif length(nodes)==length(concentration)
    % Set the exact concentration at all nodes (e.g. start from steady state)
    Cmat(nodes,substrate)=concentration;
elseif length(concentration)==1 & length(nodes)>=1
    % Set the concentration at boundary nodes
    Cmat(nodes,substrate)=concentration;
else
    display('Input has wrong format!')
end

end
