# Supplementary material for: Modeling metabolic networks of individual bacterial agents in heterogeneous and dynamic soil habitats (IndiMeSH)
Source: PLoS Comput Biol. 2019 Jun 19;15(6):e1007127. doi: 10.1371/journal.pcbi.1007127 (PMC6583959; doi:10.1371/journal.pcbi.1007127)
Supplement: S1 Data — (ZIP) [file pcbi.1007127.s007.zip › IndiMeSH_Suite/indimesh-master/error/checkDirectories_FBAIBM.m]

function [  ] = checkDirectories_FBAIBM( handles )
%[  ] = checkDirectories_FBAIBM( pathCell )
% Checks all paths within the model structure
% if a path is invalid, it is enetered to the log book and the model shuts
% down
%
%
%INPUT
% handles        FBA-IB model struct 
%
%OPTIONAL INPUT
% []             No input required
%                
%OUTPUTS
% []             No output required  
%
% Benedict Borer 10/2016
% BB, 10/2016, Created file


pathCell=struct2cell(handles.paths);

for kk=1:numel(pathCell)
    if isdir(pathCell{kk})==0
        abortFunction=mfilename();
        errorString=[pathCell{kk} ' is not a valid directory'];
        addLogBookEntry_FBAIBM( handles.adm.logbook, errorString, abortFunction );
        error('Directory was not valid: Check logbook');
    end
end

end
