# Supplementary material for: Modeling metabolic networks of individual bacterial agents in heterogeneous and dynamic soil habitats (IndiMeSH)
Source: PLoS Comput Biol. 2019 Jun 19;15(6):e1007127. doi: 10.1371/journal.pcbi.1007127 (PMC6583959; doi:10.1371/journal.pcbi.1007127)
Supplement: S1 Data — (ZIP) [file pcbi.1007127.s007.zip › IndiMeSH_Suite/indimesh-master/glpkmex/Contents.m]

% GLPKMEX - Matlab MEX interface
%
% Files
%   glpk        - Matlab MEX interface for the GLPK library
%   glpkmex     - ***OBSOLETE*** GLPKMEX interface. Use glpk instead.
%   glpksparse  - A LP example which defines A as a sparse matrix
%   glpktest1   - A LP example which shows all the potentials of GLPKMEX
%   glpktest2   - Two examples to show how to solve an MILP and an LP with interior method
%   makeglpkmex - Use this function to build your own MEX interface
%   qpng        - Quadratic programming solver using a null-space active-set method.
%   qpsolng     - Core QP Solver. Use qpng.m instead.
%   qptest      - QP test problem. Demo file
