# Supplementary material for: Modeling metabolic networks of individual bacterial agents in heterogeneous and dynamic soil habitats (IndiMeSH)
Source: PLoS Comput Biol. 2019 Jun 19;15(6):e1007127. doi: 10.1371/journal.pcbi.1007127 (PMC6583959; doi:10.1371/journal.pcbi.1007127)
Supplement: S1 Data — (ZIP) [file pcbi.1007127.s007.zip › IndiMeSH_Suite/indimesh-master/glpkmex/glpkmex.m]

% ***OBSOLETE*** GLPKMEX interface. Use glpk instead.
%
% [xmin,fmin,status,extra]=glpkmex(sense,c,a,b,ctype,lb,ub,vartype,param,lp,solver,save)
% 
% This function is provided for compatibility with the old Matlab
% interface to the GNU GLPK library.  You should use the glpk function 
% instead.
%
% See also: glpk, qpng.
%
% Copyright 2001-2007, Nicolo' Giorgetti


% This file is part of GLPKMEX.
%
% Octave is free software; you can redistribute it and/or modify it
% under the terms of the GNU General Public License as published by
% the Free Software Foundation; either version 2, or (at your option)
% any later version.
%
% This part of code is distributed with the FURTHER condition that it is 
% possible to link it to the Matlab libraries and/or use it inside the Matlab 
% environment.
%
% GLPKMEX is distributed in the hope that it will be useful, but
% WITHOUT ANY WARRANTY; without even the implied warranty of
% MERCHANTABILITY or FITNESS FOR A PARTICULAR PURPOSE.  See the GNU
% General Public License for more details.
%
% You should have received a copy of the GNU General Public License
% along with GLPKMEX; see the file COPYING.  If not, write to the Free
% Software Foundation, 59 Temple Place - Suite 330, Boston, MA
% 02111-1307, USA.


function [xopt, fopt, status, extra] = glpkmex (varargin)

% If there is no input output the version and syntax
if (nargin < 4 || nargin > 11)
    disp('***OLD*** GLPK Matlab interface.');
    disp('(C) 2001-2007, Nicolo'' Giorgetti.');
    disp(' ');
    disp('[xopt,fopt,status,extra] = glpkmex(sense,c,a,b,ctype,lb,ub,vartype,param,lpsolver,savepb');
    return;
end

% reorder args:
%
%     glpkmex    glpk
%
%  1   sense      c
%  2   c          a
%  3   a          b
%  4   b          lb
%  5   ctype      ub
%  6   lb         ctype
%  7   ub         vartype
%  8   vartype    sense
%  9   param      param
% 10   lpsolver
% 11   savepb

sense = varargin{1};
c = varargin{2};
a = varargin{3};
b = varargin{4};

nx = length  (c);

if (nargin > 4)
    ctype = varargin{5};
else
    ctype = repmat ('U', nx, 1);
end

if (nargin > 5)
    lb = varargin{6};
else
    lb = repmat (-Inf, nx, 1);
end

if (nargin > 6)
    ub = varargin{7};
else
    ub = repmat (Inf, nx, 1);
end

if (nargin > 7)
    vartype = varargin{8};
else
    vartype = repmat ('C', nx, 1);
end

if (nargin > 8)
    param = varargin{9};
else
    param = struct ();
end

if (nargin > 9 && ~isfield(param, 'lpsolver'))
    param.lpsolver = varargin{10};
end

if (nargin > 10 && ~isfield(param, 'save'))
    param.save = varargin{11};
end

if (nargout == 0)
    glpk (c, a, b, lb, ub, ctype, vartype, sense, param);
elseif (nargout == 1)
    xopt = glpk (c, a, b, lb, ub, ctype, vartype, sense, param);
elseif (nargout == 2)
    [xopt, fopt] = glpk (c, a, b, lb, ub, ctype, vartype, sense, param);
elseif (nargout == 3)
    [xopt, fopt, status] = ...
        glpk (c, a, b, lb, ub, ctype, vartype, sense, param);
else
    [xopt, fopt, status, extra] = ...
        glpk (c, a, b, lb, ub, ctype, vartype, sense, param);
end
