# Supplementary material for: Modeling metabolic networks of individual bacterial agents in heterogeneous and dynamic soil habitats (IndiMeSH)
Source: PLoS Comput Biol. 2019 Jun 19;15(6):e1007127. doi: 10.1371/journal.pcbi.1007127 (PMC6583959; doi:10.1371/journal.pcbi.1007127)
Supplement: S1 Data — (ZIP) [file pcbi.1007127.s007.zip › IndiMeSH_Suite/indimesh-master/glpkmex/INSTALL]

GLPKMEX INSTALLATION INSTRUCTIONS
**********************************

GLPKMEX is a Matlab MEX Interface for the GLPK library developed by 
Andrew Makhorin. GLPKMEX is developed by Nicolo' Giorgetti, email 
giorgetti __ at __ ieee.org.  
GLPK is currently being mantained by Niels Klitgord, email
niels __ at __ bu.edu. 

--> Standard installation procedure (suitable for most users):

1) Download and install GLPK vers 4.36 or higher; 
  ** glpk v4.38 has a bug and glpkmex will not work properly with it, this was corrected in glpk v4.39 **

2) Start Matlab and run makeglpkmex.m. Specify correct path to both GLPK 
   directory and eventually to the GLPK include and library directories.

3) Test the interface on the examples included (glpktest1.m, glpktest2.m, 
   glpksparse.m). Everything should works fine.

--> Specific installation procedure for those who use CYGWIN under Win*

Niels's Install Notes (Linux 64bit machine)

1) a)  if you plan on compling glpk with gmp, recomplie gmp with 'CFLAGS+=-fPIC'
   b)  recomplied glpk-4.36 (or newer) with 'CFLAGS+=-fPIC'
    This is do deal with a weird issue with ld in 64bit format

2) Directly compiled glpkmex with:
(default):
mex -I<path to>/include glpkcc.cpp <path to>/libglpk.a

(with gmp compiled into glpk and large arrays (64bit stuff...)):
mex -largeArrayDims -I<path to>/include glpkcc.cpp <path to>/libglpk.a <path to>/libgmp.a

**note -largArrayDims is optional, but allows matlab to use large arrays with glpk on 64bit machines**

## this particular pipeline has worked for me on a number of different 64bit linux boxes:
1) in the linux comandline cd to glpk dir (4.36 or above)
2) run:
make clean
./configure
make CFLAGS+=-fPIC
make check
make  prefix=/usr/local install

###note: update the dir install dir if you want, but be sure to do the same below ###

3) cd glpkmex dir
4) run ( note for windows change libglpk.a to glpk.lib ):
mex -largeArrayDims -I/usr/local/include glpkcc.cpp /usr/local/lib/libglpk.a

4) start matlab, add glpkmex dir to path and run glpktest1 and glpktest2 in matlab environment.  if these work you should be good to go.


(Mac, worked for Leapard )
add GLPK lib install directory to your DYLD_LIBRARY_PATH variable
example: 'export DYLD_LIBRARY_PATH=/usr/local/lib:$DYLD_LIBRARY_PATH' in .bashrc
continue as above...

Requirements:

A) The last version of cygwin, downloadable from http://www.cygwin.com
   (or download mingw)
B) Gnumex: http://gnumex.sourceforge.net/

1) Download GLPK and install it by specifying CFLAGS="-O3 -mno-cygwin" as 
   argument of make, i.e.: 
      a) ./configure;
      b) make CFLAGS="-O3 -mno-cygwin"
      c) make install
   This avoid to build a glpk library which needs of cygwin1.dll to run.  
   
2) Start Matlab and run gnumex. Make a mexopts.bat with option 'cygwin-mingw' if 
   you are using cygwin or 'mingw' if you are using mingw.

3) run makeglpkmex.m. Specify correct path to GLPK directory and eventually to 
   the GLPK include and library directories. Moreover, you have to specify the 
   location of mexopts.bat file generated at step 2).

4) Test the interface on the examples included (glpktest1.m, glpktest2.m, 
   glpksparse.m). Everything should works fine.
  
