# Supplementary material for: Modeling metabolic networks of individual bacterial agents in heterogeneous and dynamic soil habitats (IndiMeSH)
Source: PLoS Comput Biol. 2019 Jun 19;15(6):e1007127. doi: 10.1371/journal.pcbi.1007127 (PMC6583959; doi:10.1371/journal.pcbi.1007127)
Supplement: S1 Data — (ZIP) [file pcbi.1007127.s007.zip › IndiMeSH_Suite/indimesh-master/glpkmex/makeglpkmex.m]

% Use this function to build your own MEX interface
% GLPKMEX MEX Interface for the GLPK Callable Library
%
% Copyright (C) 2004-2007, Nicolo' Giorgetti, All right reserved.
% E-mail: <giorgetti __ at __ ieee.org>.
% 
% This file is part of GLPKMEX.
% 
% GLPKMEX is free software; you can redistribute it and/or modify it
% under the terms of the GNU General Public License as published by
% the Free Software Foundation; either version 2, or (at your option)
% any later version.
%
% This part of code is distributed with the FURTHER condition that it is 
% possible to link it to the Matlab libraries and/or use it inside the Matlab 
% environment.
%
% GLPKMEX is distributed in the hope that it will be useful, but WITHOUT
% ANY WARRANTY; without even the implied warranty of MERCHANTABILITY
% or FITNESS FOR A PARTICULAR PURPOSE. See the GNU General Public
% License for more details.
% 
% You should have received a copy of the GNU General Public License
% along with GLPKMEX; see the file COPYING. If not, write to the Free
% Software Foundation, Inc., 59 Temple Place - Suite 330, Boston, MA
% 02111-1307, USA.

disp('GLPKMEX - A Matlab interface for GLPK. Script installer. ');
disp('Version 2.7 compatible with GLPK 4.36 (or higher)');
disp('(C) 2001-2007, Nicolo'' Giorgetti.');
disp('Maintained by  Niels Klitogrd');
disp('Last updated: Dec 2009.');

usegraph=0;
reply = input('Do you want to use graphic installer? Y/N [Y]: ', 's');
if isempty(reply) || strcmp(reply,'Y') || strcmp(reply,'y')
   usegraph=1;
else
   usegraph=0;
end

% Provide GLPK path
if usegraph
   GLPKpath=uigetdir(pwd,'Please specify where GLPK is located');
else
   GLPKpath = input('GLPK path: ', 's');
end

if ~ischar(GLPKpath)
   fprintf('In order to compile GLPKMEX you have to specify a correct path of GLPK\n');
   return;
end
fprintf('GLPK path... %s\n',GLPKpath);

%% Check if all the data needed are available
include=[GLPKpath '/include'];
while 1
   d=dir(include);
   if isempty(d)
      if usegraph
         uiwait(msgbox('Specified directory does not contain GLPK include directory!','Include files','error'));
         include=uigetdir(pwd,'Location where GLPK include files are located');
      else
         fprintf('\t Warning: Specified directory does not contain GLPK include directory!\n');
         include = input('GLPK include directory: ', 's');
      end
      
      if ( isempty( include ) )
         include = [library, '/include'];
      end 
      
   else
      break;
   end
end
fprintf('GLPK include files...');
d=dir([include, '/glpk.h']);
if isempty(d)
   fprintf('NO\n');
   fprintf('\tError: glpk.h not found\n');
   return;
else
   fprintf('OK\n');
end

%% Check library file
library=[GLPKpath '/lib/libglpk.a'];
while 1
   d=dir(library);
   if isempty(d)
      if usegraph
         uiwait(msgbox('Specified directory does not contain GLPK libglpk.a library!','Lib file','error'));
         [filename, pathname] = uigetfile('libglpk.a','Choose libglpk.a file');
         library=[pathname,filename];
      else
         fprintf('\t Warning: Specified directory does not contain GLPK libglpk.a library!\n');
         library = input('Specify full GLPK libglpk.a path: ', 's');
         
         if ( isempty( strfind( library, 'libglpk.a' ) ) )
             library = [library, '/libglpk.a'];
         end
      end
   else
      break;
   end
end
fprintf('GLPK library file...');
fprintf('OK\n');

filename='glpkcc.cpp';

cmd=['-I' include ' ' filename ' ' library];

%% check large arrays
if usegraph
    reply = questdlg( ...
            ['Compile glpkmex using large arrays? (Allows arrays with' ...
            'more than 2^31-1 elements when compiled on 64-bit machine)'],...
            'Large Array Pref',...
            'Yes','No','No');

    if strcmp(reply,'Yes') 
        cmd=[ '-largeArrayDims ' cmd ];
    end   
        
else
    sprintf( [ 'large arrays alows arrays with more than 2^31-1 elements'...
        'when compiled on 64-bit machine\n']  );
    reply = input('Compile glpkmex using large arrays? Y/N [N]: ', 's');

    if strcmp(reply,'y') || strcmp(reply,'Y') || strcmp(reply,'yes') || strcmp(reply,'Yes')
        cmd=[ '-largeArrayDims ' cmd ];
    end
end


%% check gmp
if usegraph
    reply = questdlg('Was glpk complied with gmp?',...
          'GMP Pref',...
          'Yes','No','Yes');
    if ( strcmp(reply,'Yes') )
        [filename, pathname] = uigetfile('libgmp.a','Choose libgmp.a file');
        cmd=[  cmd, ' ', pathname,filename ];
    end
else
    reply = input('Was glpk complied with gmp? Y/N [N]: ', 's');
    if strcmp(reply,'y') || strcmp(reply,'Y') || strcmp(reply,'yes') || strcmp(reply,'Yes')
        library=[GLPKpath '/lib/libgmp.a'];

        while 1
            d=dir(library);
            if isempty(d)

                fprintf('\t Warning: Specified directory does not contain GLPK libgmp.a library!\n');
                library = input('Specify full GLPK libglpk.a path: ', 's');
         
                if ( isempty( strfind( library, 'libgmp.a' ) ) )
                    library = [library, '/libgmp.a'];
                end
            else
                break;
            end
        end
        
        cmd=[  cmd, ' ', library ];
    end
end


%% check pc stuff...
if ispc
   reply = input('Do you compile GLPKMEX with CYGWIN? Y/N [Y]: ', 's');
   if isempty(reply) || strcmp(reply,'Y') || strcmp(reply,'y')
      [filename, pathname] = uigetfile('*.bat', 'Pick a MEXOPTS.BAT file');
      cmd=['-f ', pathname, filename,' ',cmd];      
   end
end

fprintf( 'attempting to run: \n' );
fprintf( [ 'mex ' cmd '\n' ]);
eval(['mex ' cmd]);
