# Supplementary material for: Modeling metabolic networks of individual bacterial agents in heterogeneous and dynamic soil habitats (IndiMeSH)
Source: PLoS Comput Biol. 2019 Jun 19;15(6):e1007127. doi: 10.1371/journal.pcbi.1007127 (PMC6583959; doi:10.1371/journal.pcbi.1007127)
Supplement: S1 Data — (ZIP) [file pcbi.1007127.s007.zip › IndiMeSH_Suite/indimesh-master/hydro/calculateAirAreaPore_FBAIBM.m]

function [ area ] = calculateAirAreaPore_FBAIBM( waterArea,totalArea)
% Calculates the diffusional area available for gaseous substances in  pores and degree of
% saturation
%
%INPUT
% waterArea     area filled by water
% totalArea     Total pore area
%
%OPTIONAL INPUT
% []            No optional input required  
%                
%OUTPUTS
% area              area of air inside pore
%
% Benedict Borer 05/2017
% BB, 05/2017, Created file

area=totalArea-waterArea;
end
