# Supplementary material for: Modeling metabolic networks of individual bacterial agents in heterogeneous and dynamic soil habitats (IndiMeSH)
Source: PLoS Comput Biol. 2019 Jun 19;15(6):e1007127. doi: 10.1371/journal.pcbi.1007127 (PMC6583959; doi:10.1371/journal.pcbi.1007127)
Supplement: S1 Data — (ZIP) [file pcbi.1007127.s007.zip › IndiMeSH_Suite/indimesh-master/hydro/calculateInterfacialCurvature_FBAIBM.m]

function [ interfacialRadius ] = calculateInterfacialCurvature_FBAIBM( psi )
% Calculate the interfacial curvature depending on the matric potential.
% This function assumes a water temparature of 20�C
%
%INPUT
% psi               matric potential [Pa]
%
%OPTIONAL INPUT
% []                No optional input required  
%                
%OUTPUTS
% interfacialRadius radius of interfacial curvature  
%
% Benedict Borer 05/2017
% BB, 05/2017, Created file

sigma=0.0727; % Surface tension of water at 20�C (N/m)
interfacialRadius=sigma./psi;
end
