# Supplementary material for: Modeling metabolic networks of individual bacterial agents in heterogeneous and dynamic soil habitats (IndiMeSH)
Source: PLoS Comput Biol. 2019 Jun 19;15(6):e1007127. doi: 10.1371/journal.pcbi.1007127 (PMC6583959; doi:10.1371/journal.pcbi.1007127)
Supplement: S1 Data — (ZIP) [file pcbi.1007127.s007.zip › IndiMeSH_Suite/indimesh-master/hydro/getInvadedAdjacency_FBAIBM.m]

function [ airAdj ] = getInvadedAdjacency_FBAIBM(saturation,adj, convertAdj)
% Produces the adjacency matrix of air filled pores. This is required to
% subsequently perform invasion percolation calculation (gaseous sources
% determination)
%
%INPUT
% saturation        degree of saturation of nodes
% adj               adjacency matrix of nodes
% convertAdj        ID for creating sparse matrix from links data
%
%OPTIONAL INPUT
% []                No optional input required
%
%OUTPUTS
% airAdj            adjacency matrix of air invaded pores
%
% Benedict Borer 05/2017
% BB, 05/2017, Created file

saturation(saturation<1)=0;
saturation=saturation*-1+1;
[r,c,v]=find(adj);
airAdj=sparse(r,c,saturation(convertAdj));
end
