# Supplementary material for: Modeling metabolic networks of individual bacterial agents in heterogeneous and dynamic soil habitats (IndiMeSH)
Source: PLoS Comput Biol. 2019 Jun 19;15(6):e1007127. doi: 10.1371/journal.pcbi.1007127 (PMC6583959; doi:10.1371/journal.pcbi.1007127)
Supplement: S1 Data — (ZIP) [file pcbi.1007127.s007.zip › IndiMeSH_Suite/indimesh-master/init/geometryGeneration/createAdjacencyMat_FBAIBM.m]

function [ adj ] = createAdjacencyMat_FBAIBM( pts,channelLength )
%CREATEADJACENCYMAT_FBAIBM Summary of this function goes here
%   Detailed explanation goes here


[npts,~]=size(pts);


Mdl = createns(pts(:,[1,2]),'Distance','euclidean');
IdxNN = rangesearch(Mdl,pts(:,[1,2]),1.1*channelLength);


rr=cell(size(IdxNN));

for kk=1:length(IdxNN)
    values=[IdxNN{kk}];
    values(values==kk)=[];
    IdxNN{kk}=values;
    
    connections=length(values);
    rr{kk}=ones(1,connections).*kk;
end
cc=cell2mat(IdxNN');
rr=cell2mat(rr');

adj=sparse(rr',cc',ones(size(rr))',npts,npts);
end
