# Supplementary material for: Modeling metabolic networks of individual bacterial agents in heterogeneous and dynamic soil habitats (IndiMeSH)
Source: PLoS Comput Biol. 2019 Jun 19;15(6):e1007127. doi: 10.1371/journal.pcbi.1007127 (PMC6583959; doi:10.1371/journal.pcbi.1007127)
Supplement: S1 Data — (ZIP) [file pcbi.1007127.s007.zip › IndiMeSH_Suite/indimesh-master/init/geometryGeneration/createHabitatGeometry_FBAIBM.m]

function [ pts,adj,boundaries ] = createHabitatGeometry_FBAIBM( habitatGeometry,poreLength,varargin )
% Creates a habitat geometry based on the chosen geometry type (rectangle,
% triangle, circle) and also provides boundary locations for all
% peripheries and centre in the case of a circle
%
%
%INPUT
% habitatGeometry       String: Either Rectangle, Triangle or Circle
% pore length           Length of an individual channel
% varargin              Containing the height and width for rectangles,
%                       sidelength for triangles or radius for circles
%
%OPTIONAL INPUT
% []             No input required
%                
%OUTPUTS
% pts                   String containing the current date and time  
% adj                   Adjacency matrix of network
% boundaries            Matrix containing boundary nodes
% geometryMatrix        Matrix containing information concerning the
%                       geometry
%
% Benedict Borer 11/2017
% BB, 11/2017, Created file


% Get the network topology
% Calculate habitat type ID

habitatID = find(strncmpi(habitatGeometry,{'rectangle';'triangle';'circle'},3));
switch habitatID
    case 1
        % Check input, requires four
        narginchk(4,4)
        [ pts,adj, boundaries ] = createRectangularGeometry_FBAIBM( varargin{1},varargin{2}, poreLength );
    case 2
        % Check input, requires three
        narginchk(3,3)
        [ pts,adj, boundaries ] = createTriangularGeometry_FBAIBM( varargin{1}, poreLength );
    case 3
        % Check input, requires three
        narginchk(3,3)
        [ pts,adj,boundaries ] = createCircularGeometry_FBAIBM( varargin{1}, poreLength );

end

end
