# Supplementary material for: Modeling metabolic networks of individual bacterial agents in heterogeneous and dynamic soil habitats (IndiMeSH)
Source: PLoS Comput Biol. 2019 Jun 19;15(6):e1007127. doi: 10.1371/journal.pcbi.1007127 (PMC6583959; doi:10.1371/journal.pcbi.1007127)
Supplement: S1 Data — (ZIP) [file pcbi.1007127.s007.zip › IndiMeSH_Suite/indimesh-master/init/geometryGeneration/createPizzaGeometry_FBAIBM.m]

function [ pts,adj,boundaryMat ] = createPizzaGeometry_FBAIBM( radius,angle,channelLength )
%CREATECIRCULARGEOMETRY Summary of this function goes here
%   Detailed explanation goes here

% Create the hexagonal network
dx=channelLength;
dy=sqrt((channelLength)^2-(dx/2)^2);

xmax=1.1*radius;
ymax=1.1*radius*sind(angle);


rows_x=floor((xmax-dx/2)./dx);
rows_y=floor((ymax)./dy);
pts_y=rows_y+1;
x_ind=1:rows_x;
y_ind=1:rows_y;
xvec=[0,x_ind.*dx];
yvec=[0,y_ind.*dy];
odd=[1:2:pts_y];
[xmat,ymat]=meshgrid(xvec,yvec);
xmat(odd,:)=xmat(odd,:)+dx/2;
x=reshape(xmat,[],1);
y=reshape(ymat,[],1);


% Create the coordinate matrix
z=zeros(size(x));
pts=[x,y,z];

% Crop the pizza slice
distances=sqrt(x.^2+y.^2);
pts(distances>radius,:)=[];
distances(distances>radius)=[];
angles=asind(pts(:,2)./distances);
pts((angles>angle),:)=[];

% Create the adjacency matrix
[ adj ] = createAdjacencyMat_FBAIBM( pts,channelLength );


inoculumRadius=0.001;
distances=sqrt(pts(:,1).^2+pts(:,2).^2);
degree=full(sum(adj,2));
inoculumNodes=find(distances<inoculumRadius);
peripheralNodes=find(distances>0.95*radius & degree<6);


boundary=cell(2,1);
boundary{1}=inoculumNodes;
boundary{2}=peripheralNodes;
maxBoundaryLength=max(cellfun(@length,boundary));
boundaryMat=zeros(maxBoundaryLength,length(boundary));
for jj=1:length(boundary)
    boundaryMat(1:length(boundary{jj}),jj)=boundary{jj};
end


end
