# Supplementary material for: Modeling metabolic networks of individual bacterial agents in heterogeneous and dynamic soil habitats (IndiMeSH)
Source: PLoS Comput Biol. 2019 Jun 19;15(6):e1007127. doi: 10.1371/journal.pcbi.1007127 (PMC6583959; doi:10.1371/journal.pcbi.1007127)
Supplement: S1 Data — (ZIP) [file pcbi.1007127.s007.zip › IndiMeSH_Suite/indimesh-master/init/geometryGeneration/createPoreGeometry_FBAIBM.m]

function [ geometryMatrix ] = createPoreGeometry_FBAIBM(poreGeometry,nlinks,varargin)
% Creates pore geometries based on the chosen type (rectangle,
% triangle)
%
%
%INPUT
% poreGeometry          String: Either Rectangle or Triangle
% nlinks                Number of channels
% varargin              Containing the height and width for rectangles,
%                       mean and std deviation for triangles
%
%OPTIONAL INPUT
% []                    No input required
%                
%OUTPUTS
% geometryMatrix        Output of pore radii and angle or height and width 
%
% Benedict Borer 11/2017
% BB, 11/2017, Created file


poreID = find(strncmpi(poreGeometry,{'rectangle';'triangle'},3));
switch poreID
    case 1
        % Check input, requires five
        narginchk(4,4)
        error('Not yet implemented!')
    case 2
        % Check input, requires four
        narginchk(4,4)
        meanPores = varargin{1};
        stdPores=varargin{2};
        varPores= stdPores.^2;
        mu = log((meanPores^2)/sqrt(varPores+meanPores^2));
        sigma = sqrt(log(varPores/(meanPores^2)+1));
        
%         [M,V]= lognstat(mu,sigma);
        poreRadii = lognrnd(mu,sigma,nlinks,1);
        centralAngle=unidrnd(120,nlinks,1)+30;
        geometryMatrix=[poreRadii,centralAngle];
end


end
