# Supplementary material for: Modeling metabolic networks of individual bacterial agents in heterogeneous and dynamic soil habitats (IndiMeSH)
Source: PLoS Comput Biol. 2019 Jun 19;15(6):e1007127. doi: 10.1371/journal.pcbi.1007127 (PMC6583959; doi:10.1371/journal.pcbi.1007127)
Supplement: S1 Data — (ZIP) [file pcbi.1007127.s007.zip › IndiMeSH_Suite/indimesh-master/init/geometryGeneration/createRectangularGeometry_FBAIBM.m]

function [ pts,adj,boundaryMat ] = createRectangularGeometry_FBAIBM( width,height,channelLength )


%Creation of the grid
dx=channelLength;
dy=sqrt((dx)^2-(dx/2)^2);
rows_x=floor((width-dx/2)./dx);
rows_y=floor((height)./dy);

pts_y=rows_y+1;
x_ind=1:rows_x;
y_ind=1:rows_y;
xvec=[0,x_ind.*dx];
yvec=[0,y_ind.*dy];

odd=[1:2:pts_y];
[xmat,ymat]=meshgrid(xvec,yvec);
xmat(odd,:)=xmat(odd,:)+dx/2;

x=reshape(xmat,[],1);
y=reshape(ymat,[],1);

% Create the coordinate matrix
z=zeros(size(x));
pts=[x,y,z];

% Create the adjacency matrix
[ adj ] = createAdjacencyMat_FBAIBM( pts,channelLength );


% Create the boundaries and reqrite to matrix form for the model
degree=sum(adj,2);
periphery=find(degree<6);
boundary=cell(4,1);
boundary{1}=periphery(y(periphery)==max(y));
boundary{2}=periphery(x(periphery)<=0.6*dx & y(periphery)~=0 & y(periphery)~=max(y));
boundary{3}=periphery(x(periphery)>=max(x)-0.6*dx & y(periphery)~=0 & y(periphery)~=max(y));
boundary{4}=periphery(y(periphery)==0);


maxBoundaryLength=max(cellfun(@length,boundary));
boundaryMat=zeros(maxBoundaryLength,length(boundary));
for jj=1:length(boundary)
    boundaryMat(1:length(boundary{jj}),jj)=boundary{jj};
end


end
