# Supplementary material for: Modeling metabolic networks of individual bacterial agents in heterogeneous and dynamic soil habitats (IndiMeSH)
Source: PLoS Comput Biol. 2019 Jun 19;15(6):e1007127. doi: 10.1371/journal.pcbi.1007127 (PMC6583959; doi:10.1371/journal.pcbi.1007127)
Supplement: S1 Data — (ZIP) [file pcbi.1007127.s007.zip › IndiMeSH_Suite/indimesh-master/init/geometryGeneration/createTriangularGeometry_FBAIBM.m]

function [ pts,adj,boundaryMat ] = createTriangularGeometry_FBAIBM( sideLength,channelLength )
% Creation of required parameters
dx=channelLength;
dy=sqrt((channelLength)^2-(dx/2)^2);
vertexNum=floor(sideLength./dx)+1;
xmax=sideLength;

% Create the node coordinates
x=[];
y=[];
for kk=1:vertexNum
    offset=(kk-1)*dx/2;
    xnew=linspace(0+offset,sideLength-offset,vertexNum-(kk-1))';
    ynew=ones(length(xnew),1).*(kk-1)*dy;
    x=[x; xnew];
    y=[y; ynew];
end

% Create the coordinate matrix
z=zeros(size(x));
pts=[x,y,z];

% Create the adjacency matrix
[ adj ] = createAdjacencyMat_FBAIBM( pts,channelLength );


% Create the boundaries and reqrite to matrix form for the model
degree=sum(adj,2);
periphery=find(degree<6);
boundary=cell(3,1);
boundary{1}=periphery(x(periphery)<xmax/2 & y(periphery)>0);
boundary{2}=periphery(x(periphery)>xmax/2 & y(periphery)>0);
boundary{3}=periphery(y(periphery)==0);
maxBoundaryLength=max(cellfun(@length,boundary));
boundaryMat=zeros(maxBoundaryLength,length(boundary));
for jj=1:length(boundary)
    boundaryMat(1:length(boundary{jj}),jj)=boundary{jj};
end

% figure;
% hold on
% gplot(adj,pts)
% plot(pts(boundary1,1),pts(boundary1,2),'ok','Markerfacecolor','r')
% plot(pts(boundary2,1),pts(boundary2,2),'ok','Markerfacecolor','g')
% plot(pts(boundary3,1),pts(boundary3,2),'ok','Markerfacecolor','b')
% axis equal tight
end
