# Supplementary material for: Modeling metabolic networks of individual bacterial agents in heterogeneous and dynamic soil habitats (IndiMeSH)
Source: PLoS Comput Biol. 2019 Jun 19;15(6):e1007127. doi: 10.1371/journal.pcbi.1007127 (PMC6583959; doi:10.1371/journal.pcbi.1007127)
Supplement: S1 Data — (ZIP) [file pcbi.1007127.s007.zip › IndiMeSH_Suite/indimesh-master/io/bio/getMetabolicNetworkName_FBAIBM.m]

function [ networkNameMat ] = getMetabolicNetworkName_FBAIBM( metabolicPath, networkName)
% Checks if the input file exists, throws an exception if not
%
%INPUT
% metabolicPath     Folder containing metabolic networks 
% networkName       Metabolic network to be found
%
%OPTIONAL INPUT
% []                No optional input required  
%                
%OUTPUTS
% networkPath       String with path to corresponding network
%
% Benedict Borer 10/2016
% BB, 10/2016, Created file

% Get all network names from filder
allNetworks=dir(metabolicPath);
allNetworks=allNetworks([allNetworks.isdir]==0);

% look through names and find the correct one
networkNameMat=[];
for kk=1:length(allNetworks)
   if isempty(cell2mat(regexpi(allNetworks(kk).name,networkName)))==0
      networkNameMat=allNetworks(kk).name;
      break;
   end
end


end
