# Supplementary material for: Modeling metabolic networks of individual bacterial agents in heterogeneous and dynamic soil habitats (IndiMeSH)
Source: PLoS Comput Biol. 2019 Jun 19;15(6):e1007127. doi: 10.1371/journal.pcbi.1007127 (PMC6583959; doi:10.1371/journal.pcbi.1007127)
Supplement: S1 Data — (ZIP) [file pcbi.1007127.s007.zip › IndiMeSH_Suite/indimesh-master/io/bio/importMetabolismSpecifications_FBAIBM.m]

function [ specie ] = importMetabolismSpecifications_FBAIBM( specie, metabolismFile, metabolicPath, logbook, nsubstrates,Cb, SolverName )
% Load the parameters associated with metabolism from a text file
%
%
%INPUT
% specie            Specie struct
% metabolismFile    File path with coefficients
% metabolicPath     Folder path containing metabolic networks
% sep               Platform directory separator
% logbook           Logbook path
% nsubstrates       Number of chemical substrates
% Cb                Maximum chemical boundary concentration
% SolverName        Name of the solver to be used
%
%OPTIONAL INPUT
% []                No optional input required  
%                
%OUTPUTS
% specie            Specie struct
%
% Benedict Borer 11/2016
% BB, 11/2016,  Created file
% BB, 02/2017,  Added chemical boundary conditions for TFA calculation
% BB, 02/2018,  Added direct calling of solvers


met=specie.metabolism;
% load metabolism parameters
if strcmp(met.type,'Monod')==0
    % CHANGE THIS TO LOADING FROM SBML FILE!
    [ networkName ] = getMetabolicNetworkName_FBAIBM( metabolicPath, specie.metabolism.networkName);
    if isempty(networkName)
        errorString=['Could not find the metabolic network: ' networkName];
        addLogBookEntry_FBAIBM(logbook, errorString, mfilename());
        error('Could not locate metabolic network: Check logbook');
    else
        networkPath=fullfile(metabolicPath,networkName);
    end
   
    model=load(networkPath,'model');
    try
        model=model.model;
    catch
        warning('Wrong naming of the Cobra Model')
    end

    % This is added for direct MEX calling (removing all COBRA overhead)
    [model] = allocateSolverParams_FBAIBM(model,SolverName);
    met.CbModel=model;
end


% Specify depending on growth calculation
if strcmp(met.type,'Monod')
    [ StringColumns, NumericColumns ] = readTxtFile_FBAIBM( metabolismFile, ',', 2, 3);
    checkDataFormat_FBAIBM(logbook,NumericColumns,mfilename(),nsubstrates,3)
    met.Klim=cell2mat(NumericColumns(:,1));
    met.Kinh=cell2mat(NumericColumns(:,2));
    met.stoich=cell2mat(NumericColumns(:,3));
elseif strcmp(met.type,'FBA')
    [ StringColumns, NumericColumns ] = readTxtFile_FBAIBM( metabolismFile, ',', 2, 2);
    checkDataFormat_FBAIBM(logbook,NumericColumns,mfilename(),nsubstrates,2)
    met.qmax=cell2mat(NumericColumns(:,1));
    met.qreaction=cell2mat(NumericColumns(:,2));

    % get maximum growth rate based on carbon source and all others
    grate = solveFBANode_FBAIBM( model,met.qmax, met.qreaction,...
        1000, met.qmax',1000, met.biomassFunc,met.qmax');
    met.mumax=grate;
    met.met=model;
elseif strcmp(met.type,'TFA')
    [ StringColumns, NumericColumns ] = readTxtFile_FBAIBM( metabolismFile, ',', 2, 3);
    checkDataFormat_FBAIBM(logbook,NumericColumns,mfilename(),nsubstrates,3)  
    met.qmax=cell2mat(NumericColumns(:,1));
    met.qreaction=cell2mat(NumericColumns(:,2));
    met.LCmetabolite=cell2mat(NumericColumns(:,3));
    
    % get maximum growth rate based on carbon source and all others
    grate = solveTFBANode_FBAIBM( model,met.qmax, met.qreaction,...
        1000, met.qmax,1000, met.biomassFunc,met.LCmetabolite,Cb');
    met.mumax=grate;
    met.met=model;
end

specie.metabolism=met;

end
