# Supplementary material for: Modeling metabolic networks of individual bacterial agents in heterogeneous and dynamic soil habitats (IndiMeSH)
Source: PLoS Comput Biol. 2019 Jun 19;15(6):e1007127. doi: 10.1371/journal.pcbi.1007127 (PMC6583959; doi:10.1371/journal.pcbi.1007127)
Supplement: S1 Data — (ZIP) [file pcbi.1007127.s007.zip › IndiMeSH_Suite/indimesh-master/io/bio/importMotilitySpecifications_FBAIBM.m]

function [ specie ] = importMotilitySpecifications_FBAIBM( specie, motilityFile, logbook)
% Load the parameters associated with metabolism from a text file
%
%
%INPUT
% specie            Specie struct
% motilityFile      File path with coefficients
% logbook           Logbook path
%
%OPTIONAL INPUT
% []                No optional input required  
%                
%OUTPUTS
% specie            Specie struct
%
% Benedict Borer 11/2016
% BB, 11/2016, Created file


mot=specie.motility;

% Specify depending on motility type
if strcmp(mot.type,'Swimming')
    [ StringColumns, NumericColumns ] = readTxtFile_FBAIBM( motilityFile, ',', 2, 3);
    checkDataFormat_FBAIBM(logbook,NumericColumns,mfilename(),1,3)
    mot.p0=cell2mat(NumericColumns(:,1)); % [-] tumbling probability
    mot.v0=cell2mat(NumericColumns(:,2));  % [m/s] cell swimming velocity
    mot.chi=cell2mat(NumericColumns(:,3));% [m^2/s] chemotactic sensitivity
end

specie.motility=mot;

end
