# Supplementary material for: Modeling metabolic networks of individual bacterial agents in heterogeneous and dynamic soil habitats (IndiMeSH)
Source: PLoS Comput Biol. 2019 Jun 19;15(6):e1007127. doi: 10.1371/journal.pcbi.1007127 (PMC6583959; doi:10.1371/journal.pcbi.1007127)
Supplement: S1 Data — (ZIP) [file pcbi.1007127.s007.zip › IndiMeSH_Suite/indimesh-master/io/bio/importSpecieGeneralSpec_FBAIBM.m]

function [ specie ] = importSpecieGeneralSpec_FBAIBM( specie,generalFile,logbook )
%[ bio ] = loadBiologicalDomain_FBAIBM( handles )
% Creates and loads the parameters related to the biological domain
%
%
%INPUT
% specie        Specie struct
% generalFile   File path to load
% logbook       Path to logbook file
%
%OPTIONAL INPUT
% []            No optional input required  
%                
%OUTPUTS
% specie       	Specie struct 
%
% Benedict Borer 10/2016
% BB, 10/2016, Created file


if strcmp(specie.metabolism.type,'Monod')
    [ StringColumns, NumericColumns ] = readTxtFile_FBAIBM( generalFile, ',', 2, 3 );
    checkDataFormat_FBAIBM(logbook,NumericColumns,mfilename(),1,3)
    specie.m0= cell2mat(NumericColumns(:, 1));
    specie.metabolism.mumax= cell2mat(NumericColumns(:, 2));
    specie.metabolism.yield= cell2mat(NumericColumns(:, 3));
elseif strcmp(specie.metabolism.type,'FBA') || strcmp(specie.metabolism.type,'TFA')
    [ StringColumns, NumericColumns ] = readTxtFile_FBAIBM( generalFile, ',', 2, 4,[2] );
    checkDataFormat_FBAIBM(logbook,NumericColumns,mfilename(),1,3)
    specie.m0= cell2mat(NumericColumns(:, 1));
    specie.metabolism.networkName=StringColumns(:,1);
    specie.metabolism.objFunc= cell2mat(NumericColumns(:, 2));
    specie.metabolism.biomassFunc= cell2mat(NumericColumns(:, 3));    
end


end
