# Supplementary material for: Modeling metabolic networks of individual bacterial agents in heterogeneous and dynamic soil habitats (IndiMeSH)
Source: PLoS Comput Biol. 2019 Jun 19;15(6):e1007127. doi: 10.1371/journal.pcbi.1007127 (PMC6583959; doi:10.1371/journal.pcbi.1007127)
Supplement: S1 Data — (ZIP) [file pcbi.1007127.s007.zip › IndiMeSH_Suite/indimesh-master/io/bio/inoculateBacteria_FBAIBM.m]

function [ handles ] = inoculateBacteria_FBAIBM( handles )
% Inoculation of bacterial cells onto the grid
%
%
%INPUT
% handles           FBA-IB model struct
%
%OPTIONAL INPUT
% []                No optional input required
%
%OUTPUTS
% handles           FBA-IB model struct


% Benedict Borer 10/2016
% BB, 10/2016, Created file
% BB, 08/2017, Changed inoculation nodes to those that enable motility.
% BB, 02/2018, Changed the inoculation from some boundary to specific
%              nodes.
% BB, 03/2018, Added the inoculation of super agents. 

inoculationFolder=fullfile(handles.paths.filePath,'IO','Bio');
inoculationFileName=getFileNames_FBAIBM(inoculationFolder, 'InoculationSpec', handles.adm.inoculationID);


% Import the number of cells inoculated per species and the location
inoculationFile=fullfile(inoculationFolder,inoculationFileName);
checkFileExistance_FBAIBM( handles.adm.logbook,inoculationFile, mfilename() );
[ ~ , NumericColumns ] = readTxtFile_FBAIBM( inoculationFile, ',', 1, handles.bio.nspecies+1);
% checkDataFormat_FBAIBM( handles,NumericColumns,mfilename(),handles.bio.nspecies,2)
location=cell2mat(NumericColumns(:, 1));
inoculationNumber=cell2mat(NumericColumns(:, 2:end));


for f=1:handles.bio.nspecies
    specie=handles.bio.species{f};
    
    % Assign the number of individual cells and initialise their mass
    specie.n=sum(inoculationNumber(:,f));
    
    % If they are super agents, inoculate the exact mass, otherwise allow
    % for some initial bias
    if specie.m0 >= 1e-13
            specie.m= ones(specie.n,1)*specie.m0;
    else
            specie.m= ones(specie.n,1)*specie.m0+(0.5*specie.m0*rand(specie.n,1));
    end
    
    specie.consum=zeros(specie.n,handles.chem.nsubstrates);   
    specie.mu=zeros(specie.n,1);            % [s^-1] Bacterial growth rate
    specie.muPercentage=zeros(specie.n,1);  % [s^-1] Bacterial growth rate interpolated for chemotaxis
    specie.muOld=zeros(specie.n,1);         % [s^-1] Bacterial growth rate from previous timestep
    specie.age=zeros(specie.n,1);           % [s] Age of the bacteria
    specie.ancestor=(1:specie.n)';          % Original bacterium the daughter cells are attributed to
    specie.generation=zeros(specie.n,1);    % Generation of the bacteria
    specie.angleHorz=zeros(specie.n,1);     % [�] Swimming angle of the bacterial cell in horizontal plane
    specie.angleVert=zeros(specie.n,1);     % [�] Swimming angle of the bacterial cell in horizontal plane
    specie.totalDist=zeros(specie.n,1);     % [m] Total distance travelled

    
    % Determine if they get inoculated homogeneously or at a specific
    % location within the domain (boundary location)
    
    % Bacterial cells are inoculated at the center of a PORE not at the
    % node itself. This ensures that they enter a channel that is not
    totalChannels=[1:handles.geom.nlinks]';
    if unique(location)==0
        inoculationChannels=totalChannels;
    else
        inoculationNodes=location;
        inoculationChannels=unique(handles.geom.pts.connectedChannels(inoculationNodes,:));
        inoculationChannels(inoculationChannels<=0)=[];
    end
    
    specie.cpos=[];
    specie.channel=[];
    for nn=1:length(location)
        if inoculationNumber(nn,f)~=0
            currentLocation=location(nn);
            inoculationChannels=handles.geom.pts.connectedChannels(currentLocation,:)';
            inoculationChannels(inoculationChannels<=0)=[];
            
            % Check if the channels are mobile
            mobileChannels=handles.hydro.wft(inoculationChannels,:)>2*10^-6;
            [possibleChannels,selectedCorner]=find(mobileChannels);
            selectedInoculation=randi(length(possibleChannels),inoculationNumber(nn,f),1);
            
            inoculationPoint = possibleChannels(selectedInoculation);
            specie.cpos=[specie.cpos; inoculationChannels(inoculationPoint)];
            specie.channel=[specie.channel;selectedCorner(selectedInoculation)];
        end
    end
    
    % Get angle for each bacterial cell bacteria
    if handles.geom.nodeDimension==1
        % Bacterial can swim in two directions within each pore. This is
        % chosen at random
        selected=ceil(2.*rand(specie.n,1));
        posPrep=handles.geom.links.connectedPts(specie.cpos,:);
        horzPrep=handles.geom.links.angleHorz(specie.cpos,:);
        vertPrep=handles.geom.links.angleVert(specie.cpos,:);
        %Convert from x-y indexing to direc indexing
        convertedIndex=(1:specie.n)'+(specie.n.*(selected-1));
        specie.pos=posPrep(convertedIndex);
        specie.angleHorz=horzPrep(convertedIndex);
        specie.angleVert=vertPrep(convertedIndex);
        
        % select the corner based on the originally selected channel and
        % obtain the old node (being the opposite from the one it is currently associated to)
        specie.posOld=getOppositeNode_FBAIBM( 1:specie.n, specie.cpos, handles.geom.links.connectedPts, specie.pos );
        specie.oppositePos=getOppositeNode_FBAIBM( 1:specie.n, specie.cpos, handles.geom.links.connectedPts, specie.pos );

    elseif handles.geom.nodeDimension==2
        % TO BE IMPLEMENTED?!
        specie.angleHorz=rand(specie.n,1)*2*pi;
        specie.angleVert=zeros(specie.n,1);
    end
    
    % Set the bacterial coordinates to the center of the pore
    specie.x=handles.geom.links.X(specie.cpos);
    specie.y=handles.geom.links.Y(specie.cpos);
    specie.z=handles.geom.links.Z(specie.cpos);
    specie.birthPlace=specie.pos;
    specie.progress=ones(specie.n,1).*0.5;
    specie.motility.v=ones(specie.n,1).*specie.motility.v0;
    specie.tumble=zeros(specie.n,1);
    handles.bio.species{f}=specie;
end


end
