# Supplementary material for: Modeling metabolic networks of individual bacterial agents in heterogeneous and dynamic soil habitats (IndiMeSH)
Source: PLoS Comput Biol. 2019 Jun 19;15(6):e1007127. doi: 10.1371/journal.pcbi.1007127 (PMC6583959; doi:10.1371/journal.pcbi.1007127)
Supplement: S1 Data — (ZIP) [file pcbi.1007127.s007.zip › IndiMeSH_Suite/indimesh-master/io/bio/loadBiologicalDomain_FBAIBM.m]

function [ bio ] = loadBiologicalDomain_FBAIBM( handles, nspecies )
% Creates and loads the parameters related to the biological domain
%
%
%INPUT
% handles       FBA-IB model struct
% nspecies      Number of species
%
%OPTIONAL INPUT
% []            No optional input required
%              
%                
%OUTPUTS
% bio       	Biological domain struct  
%
% Benedict Borer 10/2016
% BB, 10/2016,  Created file
% BB, 02,2017   Added calculation of maximum chemical concentration and
%               added to TFA calculation
bio=struct;
bio.nbac=0;

% load species from txt files
speciesFile=fullfile(handles.paths.filePath,'IO','Bio','SpeciesSpec.txt');
% Check the existance of the file, throw error if absent
checkFileExistance_FBAIBM( handles.adm.logbook,speciesFile, mfilename() )

[ StringColumns, NumericColumns ] = readTxtFile_FBAIBM( speciesFile, ',', 2, 5,[1,2,3,4,5] );
checkDataFormat_FBAIBM(handles.adm.logbook,StringColumns,mfilename(),nspecies,5)

genus = StringColumns(:, 1);
species = StringColumns(:, 2);
shape = StringColumns(:, 3);
metabolism = StringColumns(:, 4);
motility = StringColumns(:, 5);

% Save number of species and prepare cell vector
bio.nspecies=nspecies;
bio.species=cell(bio.nspecies,1);

for nn=1:bio.nspecies
    % save general parameters
    specie=struct;
    specie.genus=genus{nn};
    specie.name=species{nn};
    specie.shape=shape{nn};
    specie.metabolism=struct;
    specie.metabolism.type=metabolism{nn};
    specie.motility=struct;
    specie.motility.type=motility(nn);
    
    % Load weight, mumax and yield (Monod) or network name, biomass
    % function and objective function (FBA/TFA)
    generalFile=fullfile(handles.paths.filePath,'IO','Bio',['GeneralSpecies' num2str(nn) '.txt']);
    checkFileExistance_FBAIBM( handles.adm.logbook,generalFile, mfilename() )
    [ specie ] = importSpecieGeneralSpec_FBAIBM( specie,generalFile,handles.adm.logbook );
    
    % Load metabolic specification of this species
    metabolismFile=fullfile(handles.paths.filePath,'IO','Bio',['MetabolismSpecies' num2str(nn) '.txt']);
    checkFileExistance_FBAIBM( handles.adm.logbook,metabolismFile, mfilename() )
    
    % Get the maximum concentration for TFA max grate calculation
    Cb=zeros(handles.chem.nsubstrates,1);
    for ns=1:handles.chem.nsubstrates
        maxConc=zeros(length(handles.chem.Cb),1);
        for zz=1:length(handles.chem.Cb)
            concentration=handles.chem.Cb{zz};
            maxConc(zz)=max(max(concentration(:,ns)));
        end
        Cb(ns,1)=max(maxConc);
    end
    Cb(Cb==-1)=0;
    [ specie ] = importMetabolismSpecifications_FBAIBM( specie,metabolismFile, handles.paths.metabolicPath, handles.adm.logbook, handles.chem.nsubstrates,Cb,handles.adm.solverName );
    
    % Load motility specification of this species
    motilityFile=fullfile(handles.paths.filePath,'IO','Bio',['MotilitySpecies' num2str(nn) '.txt']);
    checkFileExistance_FBAIBM( handles.adm.logbook,motilityFile, mfilename() )
    [ specie ] = importMotilitySpecifications_FBAIBM( specie, motilityFile, handles.adm.logbook);   
    
    % Calculate maximum and minimum bacterial cell weight 
    specie.mmax=2*specie.m0/1.433;   % [kg] bacterial mass at division, Donachie & Robinson 1996
    specie.mcrit=0.2*specie.mmax;  % [kg] bacterial mass at cell death, Kreft et al 1998

    % prepare vectors
    specie.x=[];
    specie.y=[];
    specie.m=[];
    specie.pos=[];
    specie.ancestor=[];
    specie.mu=[];
    specie.muOld=[];
    specie.age=[];
    specie.tumble=[];
    specie.progress=[];
   
    
    % Replace the species struct in the main model struct
    bio.species{nn}=specie;
end

end
