# Supplementary material for: Modeling metabolic networks of individual bacterial agents in heterogeneous and dynamic soil habitats (IndiMeSH)
Source: PLoS Comput Biol. 2019 Jun 19;15(6):e1007127. doi: 10.1371/journal.pcbi.1007127 (PMC6583959; doi:10.1371/journal.pcbi.1007127)
Supplement: S1 Data — (ZIP) [file pcbi.1007127.s007.zip › IndiMeSH_Suite/indimesh-master/io/chem/loadChemicalDomain_FBAIBM.m]

function [ chem ] = loadChemicalDomain_FBAIBM( handles, nsubstrates )
% Creates and loads the parameters related to the chemical domain
%
%
%INPUT
% handles       FBA-IB model struct                  
%
%OPTIONAL INPUT
% []            No optional input required  
%                
%OUTPUTS
% chem       	Chemical domain struct  
%
% Benedict Borer 10/2016
% BB, 10/2016, Created file


% Create the data structure
chem=struct;
paths=handles.paths;

% load substrates from file 
substrateFile=fullfile(paths.filePath,'IO','Chem','SubstrateSpec.txt');
% Check the existance of the file, throw error if absent
checkFileExistance_FBAIBM( handles.adm.logbook,substrateFile, mfilename() );

[ StringColumns, NumericColumns ] = readTxtFile_FBAIBM( substrateFile, ',', 2, 2, [1]);
chem.names=StringColumns(:,1);
chem.DWater= cell2mat(NumericColumns(:, 1));

% Load boundary conditions
chem.Cb=cell(length(handles.geom.boundaryGroupsOriginal),1);
for kk=1:length(handles.geom.boundaryGroupsOriginal)
    boundaryFile=fullfile(paths.filePath,'IO','Chem',['Boundary' num2str(kk) '.txt']);
    checkFileExistance_FBAIBM( handles.adm.logbook,boundaryFile, mfilename() );
    [ StringColumns, NumericColumns ] = readTxtFile_FBAIBM( boundaryFile, ',', 2, nsubstrates);
    Cb=cell2mat(NumericColumns);
    if size(Cb)==[1,nsubstrates]
        Cb=repmat(Cb, handles.temp.Nt,1);
    else
        checkDataFormat_FBAIBM(handles.adm.logbook,Cb,mfilename(),handles.temp.Nt,nsubstrates)
    end
    chem.Cb{kk}=Cb;
end


% Load initial conditions
initialFile=fullfile(paths.filePath,'IO','Chem','InitialConc.txt');
checkFileExistance_FBAIBM( handles.adm.logbook,initialFile, mfilename() );
[ StringColumns, NumericColumns ] = readTxtFile_FBAIBM( initialFile, ',', 2, nsubstrates);
C0=cell2mat(NumericColumns);
if size(C0)==[1,nsubstrates]
    C0=repmat(C0, handles.geom.npts,1);
else
    checkDataFormat_FBAIBM(handles.adm.logbook,C0,mfilename(),handles.geom.npts,nsubstrates)
end
chem.C0=C0;


% Set number of substrates
chem.nsubstrates=nsubstrates;

% prepare Laplacian matrix and boundary ID vectors
chem.waterLaplacian=cell(chem.nsubstrates,1);
chem.boundaryID=cell(chem.nsubstrates,1);

% Prepare main chemical matrix
chem.concWater=zeros(handles.geom.npts,chem.nsubstrates);
chem.consumption=zeros(handles.geom.npts,chem.nsubstrates);

end
