# Supplementary material for: Modeling metabolic networks of individual bacterial agents in heterogeneous and dynamic soil habitats (IndiMeSH)
Source: PLoS Comput Biol. 2019 Jun 19;15(6):e1007127. doi: 10.1371/journal.pcbi.1007127 (PMC6583959; doi:10.1371/journal.pcbi.1007127)
Supplement: S1 Data — (ZIP) [file pcbi.1007127.s007.zip › IndiMeSH_Suite/indimesh-master/io/phys/loadPhysicalDomain_FBAIBM.m]

function [ geom ] = loadPhysicalDomain_FBAIBM( handles, nodeDimension, ncorners)
% Creates and loads the parameters related to the physical domain
%
%
%INPUT
% handles       FBA-IB model struct
% nodeDimension Dimension of nodes: 1D, 2D or 3D
% ncorners      Description of nodes (pore, hexagon path etc)
%
%OPTIONAL INPUT
% []            No optional input required
%
%OUTPUTS
% geom       	Physical domain struct
%
% Benedict Borer 10/2016
% BB, 10/2016, Created file
% BB, 04/2017, Change to loading from .txt files from mat files for the
%              network

% Prepare the struct
geom=struct;
geom.pts=struct;
geom.links=struct;
geom.gpts=struct;
paths=handles.paths;


% Load the general geometry (coordinates, adjacency, boundary nodes)
[ geom ] = importGeometry_FBAIBM(geom,paths.filePath, nodeDimension,ncorners,handles.adm.logbook);

% Load the geometry specification of the channels
[ geom ] = importGeometrySpecifications_FBAIBM(geom,paths.filePath, nodeDimension,ncorners,handles.adm.logbook);

% Obtain the gnodes and cnodes adjacency and coordinates
[geom.links.X,geom.links.Y,geom.links.Z,geom.links.adj] = calculateConnectionNodes_FBAIBM(geom.pts.X, geom.pts.Y, geom.pts.Z,geom.adj);
% [geom.gpts.X,geom.gpts.Y,geom.gpts.Z,geom.gpts.adj] = calculateGeometryNodes_FBAIBM(geom.pts.X,geom.pts.Y,geom.pts.Z,geom.adj,geom.npts,nodeDimension, ncorners,geom.links.length);

% Calculate the angles if representing pores
geom.links.angleHorz=zeros(geom.nlinks,2);
geom.links.angleVert=zeros(geom.nlinks,2);
[r,c,v]=find(triu(geom.adj));
for zz=1:geom.nlinks
    changeX=geom.pts.X(c(zz))-geom.pts.X(r(zz));
    changeY=geom.pts.Y(c(zz))-geom.pts.Y(r(zz));
    changeZ=geom.pts.Z(c(zz))-geom.pts.Z(r(zz));
    [geom.links.angleHorz(zz),geom.links.angleVert(zz)]=getChannelAngle_FBAIBM(changeX,changeY,changeZ);
end
geom.links.angleHorz(:,2)=wrapTo2Pi(geom.links.angleHorz(:,1)+pi);

% Calculate the angles if representing pores
geom.pts.angleHorz=ones(geom.npts,max(geom.pts.degree))*-1;
geom.pts.angleVert=ones(geom.npts,max(geom.pts.degree))*-1;
for zz=1:geom.npts
    [r,c,v]=find(geom.adj(:,zz));
    changeX=geom.pts.X(r)-geom.pts.X(ones(length(r),1)*zz);
    changeY=geom.pts.Y(r)-geom.pts.Y(ones(length(r),1)*zz);
    changeZ=geom.pts.Z(r)-geom.pts.Z(ones(length(r),1)*zz);
    [geom.pts.angleHorz(zz,1:geom.pts.degree(zz)),geom.pts.angleVert(zz,1:geom.pts.degree(zz))]=getChannelAngle_FBAIBM(changeX,changeY,changeZ);
end

% create a vector containing the ID's of the connected pts for each cpt
connectedCpts=ones(geom.npts,max(geom.pts.degree)).*-1;
for kk=1:geom.npts
    [val,id]=find(geom.links.adj(:,kk));
    connectedCpts(kk,1:length(val))=val;
end
geom.pts.connectedChannels=connectedCpts;

[cr,cc,cv]=find(geom.links.adj');
geom.links.connectedPts=reshape(cr,2,[])';

% Create a list of all boundaries
deadEnds=find(geom.pts.degree==1);
for kk=1:length(geom.boundaryGroupsOriginal)
    deadEnds=[deadEnds;geom.boundaryGroupsOriginal{kk}];
end
geom.boundaryNodesOriginal=unique(deadEnds);
end
