# Supplementary material for: Modeling metabolic networks of individual bacterial agents in heterogeneous and dynamic soil habitats (IndiMeSH)
Source: PLoS Comput Biol. 2019 Jun 19;15(6):e1007127. doi: 10.1371/journal.pcbi.1007127 (PMC6583959; doi:10.1371/journal.pcbi.1007127)
Supplement: S1 Data — (ZIP) [file pcbi.1007127.s007.zip › IndiMeSH_Suite/indimesh-master/io/temp/loadTemporalDomain_FBAIBM.m]

function [ temp ] = loadTemporalDomain_FBAIBM( handles )
% Initialises and loads all parameters/coefficients into the main domains
% and makes sure that the model is ready for running
%
%
%INPUT
% handles       FBA-IB model struct                  
%
%OPTIONAL INPUT
% []            No optional input required  
%                
%OUTPUTS
% temp      	Structure representing the temporal domain  
%
% Benedict Borer 10/2016
% BB, 10/2016, Created file
% BB, 03/2018, Added diffusion subloop parameters

% Create the data structure
paths=handles.paths;
temp=struct;

% get the path and load parameters
tempFile=fullfile(paths.filePath,'IO','Temp','Temporal.txt');
checkFileExistance_FBAIBM(handles.adm.logbook,tempFile, mfilename());

[ StringColumns, NumericColumns ] = readTxtFile_FBAIBM( tempFile, ',', 2, 3 );
checkDataFormat_FBAIBM(handles.adm.logbook,NumericColumns,mfilename(),1,3)

% Add data to the model struct
temp.iteration=1;
temp.dt= cell2mat(NumericColumns(:, 1));
temp.T= cell2mat(NumericColumns(:, 2));
temp.saveInterval= cell2mat(NumericColumns(:, 3));
temp.Nt=ceil(temp.T./temp.dt);
temp.t=0;
temp.timeVector=[1:temp.Nt]*temp.dt./3600;

% Diffusion subloop parameters
% temp.dtSub=0.1;
temp.dtSub=temp.dt;
temp.NtSub=ceil(temp.dt./temp.dtSub);

% Video data storing
temp.dTVideo=2;
temp.NtVideo=ceil(temp.T./temp.dTVideo);


end
