# Supplementary material for: Modeling metabolic networks of individual bacterial agents in heterogeneous and dynamic soil habitats (IndiMeSH)
Source: PLoS Comput Biol. 2019 Jun 19;15(6):e1007127. doi: 10.1371/journal.pcbi.1007127 (PMC6583959; doi:10.1371/journal.pcbi.1007127)
Supplement: S1 Data — (ZIP) [file pcbi.1007127.s007.zip › IndiMeSH_Suite/indimesh-master/phys/calculateAngularityFactor_FBAIBM.m]

function [ angularityFactor ] = calculateAngularityFactor_FBAIBM(prepAngle)
% Calculates the angularity factor based on the number of corners
%
%INPUT
% prepAngle         Matrix (nlinks x ncorners) containing the angles of each
%                   channel (in �, not radians!)
%
%OPTIONAL INPUT
% []                No optional input required  
%                
%OUTPUTS
% angularityFactor  Angularity factor (-)  
%
% Benedict Borer 05/2017
% BB, 05/2017, Created file

individualFactor=(1./tand(prepAngle./2))-(pi.*(180-prepAngle)/360);
angularityFactor=sum(individualFactor,2);
end
