# Supplementary material for: Modeling metabolic networks of individual bacterial agents in heterogeneous and dynamic soil habitats (IndiMeSH)
Source: PLoS Comput Biol. 2019 Jun 19;15(6):e1007127. doi: 10.1371/journal.pcbi.1007127 (PMC6583959; doi:10.1371/journal.pcbi.1007127)
Supplement: S1 Data — (ZIP) [file pcbi.1007127.s007.zip › IndiMeSH_Suite/indimesh-master/testing/assertAbsTol_FBAIBM.m]

function assertAbsTol_FBAIBM(tolerance,calculatedVal,trueValue,varargin)
% Compares a calculated value to an expected using absolute tolerance
%
%INPUT
% tolerance         tolerance of comparison
% calculatedVal     calculated value
% trueValue         expected value
% carargin          string containing error message
%
%OPTIONAL INPUT
% []                No optional input required  
%                
%OUTPUTS
%   
%
% Benedict Borer 05/2017
% BB, 05/2017, Created file

testValue = abs(calculatedVal-trueValue) <= tolerance;
assert(testValue, varargin{:});
end
