# Supplementary material for: Modeling metabolic networks of individual bacterial agents in heterogeneous and dynamic soil habitats (IndiMeSH)
Source: PLoS Comput Biol. 2019 Jun 19;15(6):e1007127. doi: 10.1371/journal.pcbi.1007127 (PMC6583959; doi:10.1371/journal.pcbi.1007127)
Supplement: S1 Data — (ZIP) [file pcbi.1007127.s007.zip › IndiMeSH_Suite/indimesh-master/testing/TEST_calculateAngularityFactor_FBAIBM.m]

% TEST ROUTINE:
% Calculates the angularity factor based on the number of corners
%
%INPUT
% ncorners          number of polygon corners or sides 
%
%OPTIONAL INPUT
% []                No optional input required  
%                
%OUTPUTS
% angularityFactor  Angularity factor (-)  
%
% Benedict Borer 05/2017
% BB, 05/2017, Created file


% Test for a rectangle
prepAngle=[90 90 90 90];
expectedResult=4-pi;
[ angularityFactor ] = calculateAngularityFactor_FBAIBM(prepAngle);
assertAbsTol_FBAIBM(10^-6,angularityFactor,expectedResult,'Wrong calculation of angularity factor for rectangle')

% Test for a regular triangle
prepAngle=[60 60 60];
expectedResult=3*sqrt(3)-pi;
[ angularityFactor ] = calculateAngularityFactor_FBAIBM(prepAngle);
assertAbsTol_FBAIBM(10^-6,angularityFactor,expectedResult,'Wrong calculation of angularity factor for triangle')
