# Supplementary material for: Modeling metabolic networks of individual bacterial agents in heterogeneous and dynamic soil habitats (IndiMeSH)
Source: PLoS Comput Biol. 2019 Jun 19;15(6):e1007127. doi: 10.1371/journal.pcbi.1007127 (PMC6583959; doi:10.1371/journal.pcbi.1007127)
Supplement: S1 Data — (ZIP) [file pcbi.1007127.s007.zip › IndiMeSH_Suite/Micromodels/IO/Bio/InoculationSpec2.txt]

1378	11	11
1407	11	11
1408	11	11
1435	11	11
1464	11	11
1491	11	11
1520	11	11
1521	11	11
1549	11	11
