# Supplementary material for: Modeling metabolic networks of individual bacterial agents in heterogeneous and dynamic soil habitats (IndiMeSH)
Source: PLoS Comput Biol. 2019 Jun 19;15(6):e1007127. doi: 10.1371/journal.pcbi.1007127 (PMC6583959; doi:10.1371/journal.pcbi.1007127)
Supplement: S1 Data — (ZIP) [file pcbi.1007127.s007.zip › IndiMeSH_Suite/Micromodels/IO/Bio/InoculationSpec5.txt]

1378	1	1
1407	1	1
1408	1	1
1435	1	1
1464	1	1
1491	1	1
1520	1	1
1521	1	1
1549	1	1
